# Supplementary material for: Metabolic model-based analysis of the emergence of bacterial cross-feeding via extensive gene loss
Source: BMC Syst Biol. 2018 Jun 15;12:69. doi: 10.1186/s12918-018-0588-4 (PMC6003207; doi:10.1186/s12918-018-0588-4)
Supplement: Supplementary file 2 — Table S1. (115 KB) [file 12918_2018_588_MOESM2_ESM.xlsx]

## Sheet: Gene retention by symbiosis
Table S1A: Frequency of gene retention across symbiosis categories. Genes are sorted in descending order of overall retention frequency. Retention frequency is calculated per individual.
Locus Name	Gene Name	Retention frequency in independent	Retention frequency in commensal providers	Retention frequency in commensal dependent	Retention frequency in mutualistic
b0025	ribF	1	1	1	1
b0029	ispH	1	1	1	1
b0031	dapB	1	1	1	1
b0052	pdxA	1	1	1	1
b0085	murE	1	1	1	1
b0086	murF	1	1	1	1
b0087	mraY	1	1	1	1
b0088	murD	1	1	1	1
b0090	murG	1	1	1	1
b0091	murC	1	1	1	1
b0103	coaE	1	1	1	1
b0109	nadC	1	1	1	1
b0123	cueO	1	1	1	1
b0131	panD	1	1	1	1
b0133	panC	1	1	1	1
b0134	panB	1	1	1	1
b0142	folK	1	1	1	1
b0154	hemL	1	1	1	1
b0159	mtn	1	1	1	1
b0166	dapD	1	1	1	1
b0173	dxr	1	1	1	1
b0174	ispU	1	1	1	1
b0175	cdsA	1	1	1	1
b0185	accA	1	1	1	1
b0369	hemB	1	1	1	1
b0386	proC	1	1	1	1
b0414	ribD	1	1	1	1
b0415	ribE	1	1	1	1
b0417	thiL	1	1	1	1
b0420	dxs	1	1	1	1
b0421	ispA	1	1	1	1
b0423	thiI	1	1	1	1
b0475	hemH	1	1	1	1
b0522	purK	1	1	1	1
b0523	purE	1	1	1	1
b0639	nadD	1	1	1	1
b0750	nadA	1	1	1	1
b0907	serC	1	1	1	1
b0908	aroA	1	1	1	1
b0914	msbA	1	1	1	1
b0928	aspC	1	1	1	1
b0954	fabA	1	1	1	1
b1092	fabD	1	1	1	1
b1093	fabG	1	1	1	1
b1094	acpP	1	1	1	1
b1096	pabC	1	1	1	1
b1098	tmk	1	1	1	1
b1131	purB	1	1	1	1
b1208	ispE	1	1	1	1
b1210	hemA	1	1	1	1
b1277	ribA	1	1	1	1
b1288	fabI	1	1	1	1
b1415	aldA	1	1	1	1
b1662	ribC	1	1	1	1
b1693	aroD	1	1	1	1
b1740	nadE	1	1	1	1
b1779	gapA	1	1	1	1
b1812	pabB	1	1	1	1
b2103	thiD	1	1	1	1
b2153	folE	1	1	1	1
b2312	purF	1	1	1	1
b2315	folC	1	1	1	1
b2316	accD	1	1	1	1
b2320	pdxB	1	1	1	1
b2323	fabB	1	1	1	1
b2329	aroC	1	1	1	1
b2400	gltX	1	1	1	1
b2472	dapE	1	1	1	1
b2476	purC	1	1	1	1
b2478	dapA	1	1	1	1
b2499	purM	1	1	1	1
b2507	guaA	1	1	1	1
b2515	ispG	1	1	1	1
b2530	iscS	1	1	1	1
b2557	purL	1	1	1	1
b2564	pdxJ	1	1	1	1
b2574	nadB	1	1	1	1
b2585	pssA	1	1	1	1
b2615	nadK	1	1	1	1
b2687	luxS	1	1	1	1
b2746	ispF	1	1	1	1
b2747	ispD	1	1	1	1
b2750	cysC	1	1	1	1
b2751	cysN	1	1	1	1
b2752	cysD	1	1	1	1
b2762	cysH	1	1	1	1
b2763	cysI	1	1	1	1
b2764	cysJ	1	1	1	1
b2779	eno	1	1	1	1
b2818	argA	1	1	1	1
b2838	lysA	1	1	1	1
b2926	pgk	1	1	1	1
b2927	epd	1	1	1	1
b2942	metK	1	1	1	1
b3018	plsC	1	1	1	1
b3040	zupT	1	1	1	1
b3041	ribB	1	1	1	1
b3058	folB	1	1	1	1
b3172	argG	1	1	1	1
b3176	glmM	1	1	1	1
b3177	folP	1	1	1	1
b3187	ispB	1	1	1	1
b3189	murA	1	1	1	1
b3196	yrbG	1	1	1	1
b3255	accB	1	1	1	1
b3256	accC	1	1	1	1
b3359	argD	1	1	1	1
b3360	pabA	1	1	1	1
b3368	cysG	1	1	1	1
b3389	aroB	1	1	1	1
b3433	asd	1	1	1	1
b3607	cysE	1	1	1	1
b3608	gpsA	1	1	1	1
b3634	coaD	1	1	1	1
b3639	dfp	1	1	1	1
b3648	gmk	1	1	1	1
b3729	glmS	1	1	1	1
b3730	glmU	1	1	1	1
b3770	ilvE	1	1	1	1
b3771	ilvD	1	1	1	1
b3774	ilvC	1	1	1	1
b3804	hemD	1	1	1	1
b3805	hemC	1	1	1	1
b3809	dapF	1	1	1	1
b3850	hemG	1	1	1	1
b3939	metB	1	1	1	1
b3941	metF	1	1	1	1
b3957	argE	1	1	1	1
b3958	argC	1	1	1	1
b3959	argB	1	1	1	1
b3960	argH	1	1	1	1
b3967	murI	1	1	1	1
b3972	murB	1	1	1	1
b3974	coaA	1	1	1	1
b3990	thiH	1	1	1	1
b3991	thiG	1	1	1	1
b3992	thiF	1	1	1	1
b3993	thiE	1	1	1	1
b3994	thiC	1	1	1	1
b3997	hemE	1	1	1	1
b4005	purD	1	1	1	1
b4006	purH	1	1	1	1
b4013	metA	1	1	1	1
b4039	ubiC	1	1	1	1
b4040	ubiA	1	1	1	1
b4041	plsB	1	1	1	1
b4160	psd	1	1	1	1
b4177	purA	1	1	1	1
b4407	thiS	1	1	1	1
b0003	thrB	1	1	0.999827	1
b0004	thrC	1	1	0.999827	1
b1260	trpA	1	1	0.999827	1
b1261	trpB	1	1	0.999827	1
b2019	hisG	1	1	1	0.998978
b2020	hisD	1	1	1	0.998978
b2021	hisC	1	1	1	0.998978
b2022	hisB	1	1	1	0.998978
b2023	hisH	1	1	1	0.998978
b2024	hisA	1	1	1	0.998978
b2025	hisF	1	1	1	0.998978
b2026	hisI	1	1	1	0.998978
b3731	atpC	1	1	1	0.998978
b3732	atpD	1	1	1	0.998978
b3733	atpG	1	1	1	0.998978
b3734	atpA	1	1	1	0.998978
b3735	atpH	1	1	1	0.998978
b3736	atpF	1	1	1	0.998978
b3737	atpE	1	1	1	0.998978
b3738	atpB	1	1	1	0.998978
b0429	cyoD	1	1	0.999827	0.998978
b0430	cyoC	1	1	0.999827	0.998978
b0431	cyoB	1	1	0.999827	0.998978
b0432	cyoA	1	1	0.999827	0.998978
b0945	pyrD	1	1	0.999653	1
b1062	pyrC	1	1	0.999653	1
b1281	pyrF	1	1	0.999653	1
b3642	pyrE	1	1	0.999653	1
b4244	pyrI	1	1	0.999653	1
b4245	pyrB	1	1	0.999653	1
b0071	leuD	1	1	0.99948	1
b0072	leuC	1	1	0.99948	1
b0073	leuB	1	1	0.99948	1
b0074	leuA	1	1	0.99948	1
b1262	trpC	1	1	0.99948	1
b1263	trpD	1	1	0.99948	1
b1264	trpE	1	1	0.99948	1
b2276	nuoN	1	1	0.999306	0.997955
b2277	nuoM	1	1	0.999306	0.997955
b2278	nuoL	1	1	0.999306	0.997955
b2279	nuoK	1	1	0.999306	0.997955
b2280	nuoJ	1	1	0.999306	0.997955
b2281	nuoI	1	1	0.999306	0.997955
b2282	nuoH	1	1	0.999306	0.997955
b2283	nuoG	1	1	0.999306	0.997955
b2284	nuoF	1	1	0.999306	0.997955
b2285	nuoE	1	1	0.999306	0.997955
b2286	nuoC	1	1	0.999306	0.997955
b2287	nuoB	1	1	0.999306	0.997955
b2288	nuoA	1	1	0.999306	0.997955
b1761	gdhA	0.9997	0.998613	0.999306	0.993865
b0720	gltA	1	1	0.995665	0.996933
b1136	icd	1	1	0.995318	0.996933
b2827	thyA	1	1	0.990636	0.988753
b0096	lpxC	1	1	0.985261	0.985685
b0179	lpxD	1	1	0.985261	0.985685
b0181	lpxA	1	1	0.985261	0.985685
b0182	lpxB	1	1	0.985261	0.985685
b0524	lpxH	1	1	0.985261	0.985685
b0915	lpxK	1	1	0.985261	0.985685
b0918	kdsB	1	1	0.985261	0.985685
b1215	kdsA	1	1	0.985261	0.985685
b3198	kdsC	1	1	0.985261	0.985685
b3633	waaA	1	1	0.985261	0.985685
b3919	tpiA	0.996275	0.998613	0.994971	0.997955
b2780	pyrG	1	1	0.968615	0.978528
b2599	pheA	1	1	0.932027	0.900818
b2600	tyrA	1	1	0.813248	0.680982
b3956	ppc	0.904421	0.860586	0.945032	0.906953
b2508	guaB	0.804097	0.799549	0.807005	0.795501
b1849	purT	0.761865	0.766256	0.928732	0.880368
b2551	glyA	0.802715	0.796601	0.774059	0.804703
b0529	folD	0.796167	0.781342	0.713889	0.760736
b0474	adk	0.76601	0.765389	0.761921	0.765849
b2500	purN	0.769074	0.767297	0.748223	0.684049
b4025	pgi	0.690616	0.689093	0.658921	0.661554
b2943	galP	0.670972	0.666724	0.698804	0.644172
b1207	prs	0.673315	0.680596	0.670192	0.686094
b2913	serA	0.681485	0.725681	0.605861	0.653374
b4388	serB	0.681485	0.725681	0.605861	0.653374
b2029	gnd	0.712544	0.625975	0.444772	0.462168
b0910	cmk	0.60513	0.579504	0.618693	0.608384
b0116	lpd	0.543073	0.457604	0.864748	0.664622
b4094	phnN	0.566502	0.560603	0.573435	0.551125
b0767	pgl	0.622312	0.570314	0.339518	0.431493
b1852	zwf	0.622312	0.570314	0.339518	0.431493
b0171	pyrH	0.520666	0.543957	0.512225	0.497955
b0763	modA	0.518443	0.50945	0.520028	0.526585
b0764	modB	0.518443	0.50945	0.520028	0.526585
b0765	modC	0.518443	0.50945	0.520028	0.526585
b4019	metH	0.508591	0.494018	0.505982	0.517382
b1276	acnA	0.505287	0.501474	0.499913	0.514315
b2311	ubiX	0.495494	0.511705	0.520375	0.498978
b1865	nudB	0.507509	0.498699	0.492804	0.530675
b0092	ddlB	0.506909	0.496965	0.494885	0.517382
b1606	folM	0.501021	0.503555	0.511358	0.478528
b4053	alr	0.502703	0.514652	0.49107	0.50409
b2421	cysM	0.504446	0.504942	0.497139	0.493865
b3870	glnA	0.501742	0.502688	0.503555	0.498978
b3744	asnA	0.5003	0.504595	0.50737	0.484663
b2465	tktB	0.498198	0.509277	0.509104	0.47955
b2436	hemF	0.503965	0.501994	0.492804	0.506135
b0155	clcA	0.504085	0.503381	0.49263	0.492843
b3940	metL	0.49976	0.500087	0.501994	0.521472
b0126	can	0.501922	0.493497	0.512225	0.458078
b4254	argI	0.499039	0.504942	0.503902	0.485685
b1622	malY	0.498678	0.504422	0.499566	0.50818
b0077	ilvI	0.499099	0.501994	0.501821	0.497955
b0078	ilvH	0.499099	0.501994	0.501821	0.497955
b3390	aroK	0.501322	0.496619	0.498873	0.50818
b2914	rpiA	0.502043	0.495058	0.498179	0.50818
b1692	ydiB	0.501322	0.498353	0.496098	0.511247
b3281	aroE	0.498678	0.501647	0.503902	0.488753
b3197	kdsD	0.505767	0.494885	0.487949	0.501022
b4090	rpiB	0.497957	0.504942	0.501821	0.49182
b0388	aroL	0.498678	0.503381	0.501127	0.49182
b3670	ilvN	0.500901	0.498006	0.498179	0.502045
b3671	ilvB	0.500901	0.498006	0.498179	0.502045
b3008	metC	0.501322	0.495578	0.500434	0.49182
b0273	argF	0.500961	0.495058	0.496098	0.514315
b0339	cynT	0.498078	0.506503	0.487775	0.541922
b0002	thrA	0.50024	0.499913	0.498006	0.478528
b1592	clcB	0.495915	0.496619	0.50737	0.507157
b3867	hemN	0.496035	0.498006	0.507196	0.49591
b2935	tktA	0.501802	0.490723	0.490896	0.52045
b0674	asnB	0.4997	0.495405	0.49263	0.515337
b1297	puuA	0.498258	0.497312	0.496445	0.501022
b2414	cysK	0.495554	0.495058	0.502861	0.506135
b0048	folA	0.498979	0.496445	0.488642	0.521472
b1190	dadX	0.497297	0.485348	0.50893	0.49591
b0381	ddlA	0.493091	0.503035	0.505115	0.482618
b2708	gutQ	0.494233	0.505115	0.497312	0.484663
b0099	mutT	0.492491	0.501301	0.507196	0.469325
b3843	ubiD	0.504506	0.488295	0.479625	0.501022
b0118	acnB	0.494713	0.498526	0.495752	0.482618
b3829	metE	0.491409	0.505982	0.494018	0.482618
b2297	pta	0.48426	0.486908	0.481186	0.496933
b2422	cysA	0.481557	0.49055	0.479972	0.473415
b2423	cysW	0.481557	0.49055	0.479972	0.473415
b2424	cysU	0.481557	0.49055	0.479972	0.473415
b2458	eutD	0.484381	0.476851	0.47529	0.445808
b1723	pfkB	0.470563	0.482573	0.477198	0.472393
b3916	pfkA	0.472246	0.461765	0.467661	0.478528
b2987	pitB	0.463655	0.476157	0.467141	0.480573
b3493	pitA	0.469722	0.45587	0.466274	0.4591
b4301	sgcE	0.458308	0.482226	0.43957	0.486708
b2975	glcA	0.45987	0.458817	0.443038	0.476483
b3386	rpe	0.453743	0.470262	0.437836	0.481595
b3603	lldP	0.452241	0.451708	0.461939	0.445808
b0902	pflA	0.517241	0.555228	0.167505	0.329243
b2582	trxC	0.437222	0.444945	0.402289	0.433538
b1602	pntB	0.3548	0.376972	0.643489	0.526585
b1603	pntA	0.3548	0.376972	0.643489	0.526585
b0904	focA	0.390184	0.453269	0.458817	0.480573
b1676	pykF	0.412832	0.407317	0.43853	0.413088
b2388	glk	0.426289	0.424137	0.382174	0.350716
b2492	focB	0.390965	0.431073	0.450321	0.50409
b1854	pykA	0.41127	0.40645	0.428819	0.402863
b1250	kch	0.405022	0.410959	0.410612	0.386503
b3747	kup	0.404421	0.400728	0.40437	0.393661
b3500	gor	0.398174	0.397434	0.425351	0.385481
b2744	surE	0.40292	0.410786	0.391018	0.370143
b0114	aceE	0.325904	0.190047	0.810647	0.490798
b0115	aceF	0.325904	0.190047	0.810647	0.490798
b4067	actP	0.397453	0.391885	0.395526	0.373211
b0008	talB	0.43572	0.348535	0.332755	0.274029
b2464	talA	0.426108	0.343506	0.353563	0.271984
b3396	mrcA	0.385077	0.381828	0.382174	0.417178
b0149	mrcB	0.380031	0.383735	0.37836	0.343558
b0728	sucC	0.386399	0.384775	0.344893	0.390593
b0729	sucD	0.386399	0.384775	0.344893	0.390593
b2415	ptsH	0.380272	0.384429	0.350616	0.390593
b2416	ptsI	0.380272	0.384429	0.350616	0.390593
b0335	prpE	0.370059	0.381828	0.349228	0.350716
b2920	scpC	0.370059	0.381828	0.349228	0.348671
b3924	fpr	0.36297	0.363967	0.376626	0.345603
b4238	nrdD	0.36297	0.363967	0.376626	0.345603
b2234	nrdA	0.355281	0.364314	0.343333	0.400818
b2235	nrdB	0.355281	0.364314	0.343333	0.400818
b0394	mak	0.351376	0.342119	0.372637	0.360941
b3565	xylA	0.351376	0.342119	0.372637	0.360941
b1278	pgpB	0.340142	0.341599	0.322698	0.320041
b0754	aroG	0.335276	0.332235	0.333276	0.362986
b3612	gpmM	0.332632	0.340038	0.333449	0.356851
b0841	ybjG	0.327887	0.331368	0.347321	0.346626
b4395	ytjC	0.338099	0.323218	0.328247	0.330266
b2601	aroF	0.332572	0.33709	0.331715	0.317996
b0755	gpmA	0.329268	0.336744	0.338304	0.312883
b1704	aroH	0.332152	0.330675	0.33501	0.319018
b3057	bacA	0.331972	0.327033	0.329981	0.333333
b1773	ydjI	0.315691	0.323218	0.312121	0.331288
b3089	sstT	0.312628	0.322178	0.311774	0.327198
b2925	fbaA	0.316052	0.307959	0.31871	0.302658
b2097	fbaB	0.312808	0.314548	0.317149	0.320041
b4383	deoB	0.311787	0.307092	0.313681	0.294479
b2874	yqeA	0.300973	0.308999	0.307092	0.290389
b0521	ybcF	0.303376	0.295648	0.294781	0.301636
b0323	yahI	0.297068	0.297208	0.30189	0.306748
b3380	yhfW	0.297849	0.294434	0.300676	0.300613
b3665	ade	0.292803	0.292353	0.293914	0.269939
b3951	pflD	0.337438	0.361193	0.0941564	0.189162
b3952	pflC	0.337438	0.361193	0.0941564	0.189162
b2675	nrdE	0.281749	0.271718	0.280042	0.253579
b2676	nrdF	0.281749	0.271718	0.280042	0.253579
b4384	deoD	0.258801	0.254725	0.260968	0.276074
b0726	sucA	0.244924	0.237038	0.306572	0.260736
b0727	sucB	0.244924	0.237038	0.306572	0.260736
b2417	crr	0.259582	0.264609	0.226981	0.265849
b0241	phoE	0.252313	0.258887	0.250217	0.249489
b1814	sdaA	0.252613	0.24935	0.254552	0.268916
b3117	tdcB	0.251472	0.251777	0.250043	0.268916
b2215	ompC	0.255917	0.249003	0.243628	0.244376
b2797	sdaB	0.248348	0.253511	0.249176	0.229039
b1377	ompN	0.247267	0.247442	0.251951	0.251534
b0929	ompF	0.244503	0.244668	0.254205	0.254601
b3772	ilvA	0.247567	0.245362	0.246055	0.233129
b2425	cysP	0.240779	0.253685	0.243974	0.225971
b0337	codA	0.2418	0.248656	0.239293	0.245399
b3917	sbp	0.240779	0.236865	0.235998	0.247444
b2519	pbpC	0.234891	0.234437	0.239466	0.239264
b2518	ndk	0.23399	0.234611	0.238079	0.234151
b3654	xanP	0.234291	0.235478	0.229409	0.241309
b0469	apt	0.228283	0.234437	0.233397	0.240286
b2903	gcvP	0.236033	0.20808	0.237905	0.219836
b2904	gcvH	0.236033	0.20808	0.237905	0.219836
b2905	gcvT	0.236033	0.20808	0.237905	0.219836
b3114	tdcE	0.258921	0.276574	0.0837524	0.169734
b0903	pflB	0.25832	0.278654	0.0837524	0.159509
b2501	ppk	0.202271	0.192301	0.204092	0.222904
b2502	ppx	0.199628	0.203919	0.204786	0.194274
b0238	gpt	0.200108	0.204786	0.19785	0.208589
b4226	ppa	0.195542	0.193341	0.200798	0.212679
b2866	xdhA	0.195903	0.200451	0.192995	0.204499
b2867	xdhB	0.195903	0.200451	0.192995	0.204499
b2868	xdhC	0.195903	0.200451	0.192995	0.204499
b3640	dut	0.199087	0.189873	0.193341	0.208589
b2251	nudI	0.196143	0.190394	0.201491	0.188139
b3781	trxA	0.194461	0.186059	0.181724	0.197342
b0888	trxB	0.194461	0.186059	0.181724	0.196319
b0621	dcuC	0.183227	0.179469	0.202532	0.176892
b3236	mdh	0.18575	0.216057	0.157794	0.179959
b4123	dcuB	0.182086	0.176522	0.193688	0.205521
b2895	fldB	0.182566	0.182591	0.186232	0.173824
b0684	fldA	0.180404	0.181377	0.190394	0.171779
b4138	dcuA	0.182386	0.161089	0.19022	0.189162
b3617	kbl	0.192238	0.191781	0.107161	0.126789
b1612	fumA	0.155833	0.164037	0.146177	0.161554
b4122	fumB	0.151388	0.166811	0.145483	0.129857
b1611	fumC	0.154512	0.163343	0.136813	0.147239
b3653	gltS	0.148805	0.147044	0.156234	0.146217
b1015	putP	0.141115	0.138894	0.136466	0.155419
b4111	proP	0.141115	0.138894	0.136466	0.154397
b0870	ltaE	0.135408	0.135946	0.158835	0.135992
b4077	gltP	0.139433	0.134732	0.133518	0.129857
b2406	xapB	0.125375	0.160742	0.135599	0.168712
b1101	ptsG	0.129821	0.13716	0.110109	0.144172
b1621	malX	0.129761	0.127449	0.116872	0.121677
b0084	ftsI	0.118347	0.118086	0.121207	0.128834
b2463	maeB	0.115163	0.122594	0.127969	0.107362
b0635	mrdA	0.116545	0.116352	0.118259	0.110429
b1238	tdk	0.111919	0.114964	0.122421	0.145194
b1291	sapD	0.115103	0.116525	0.108549	0.134969
b3290	trkA	0.115103	0.116525	0.108549	0.134969
b2210	mqo	0.114202	0.118432	0.112363	0.113497
b0721	sdhC	0.109876	0.167158	0.0584359	0.105317
b0722	sdhD	0.109876	0.167158	0.0584359	0.105317
b0723	sdhA	0.109876	0.167158	0.0584359	0.105317
b0724	sdhB	0.109876	0.167158	0.0584359	0.105317
b2143	cdd	0.106452	0.098318	0.095717	0.0848671
b3610	grxC	0.100384	0.100399	0.107335	0.099182
b1654	grxD	0.101406	0.0971042	0.108028	0.0961145
b1064	grxB	0.097561	0.102653	0.106988	0.0920245
b0849	grxA	0.0988225	0.0972776	0.103	0.0981595
b2498	upp	0.100324	0.0934628	0.097451	0.103272
b0032	carA	0.0985822	0.0981446	0.0962372	0.101227
b0033	carB	0.0985822	0.0981446	0.0962372	0.101227
b1006	rutG	0.0953983	0.102306	0.100225	0.0961145
b4015	aceA	0.0972606	0.141495	0.0506329	0.093047
b1817	manX	0.095939	0.0950234	0.0969308	0.103272
b1818	manY	0.095939	0.0950234	0.0969308	0.103272
b1819	manZ	0.095939	0.0950234	0.0969308	0.103272
b1479	maeA	0.0958188	0.0925958	0.0945032	0.099182
b3115	tdcD	0.112399	0.111843	0.0336397	0.0623722
b2296	ackA	0.114081	0.108028	0.0303451	0.0449898
b2979	glcD	0.087889	0.0894746	0.0950234	0.0777096
b4467	glcF	0.087889	0.0894746	0.0950234	0.0777096
b4468	glcE	0.087889	0.0894746	0.0950234	0.0777096
b0576	pheP	0.0379671	0.0893012	0.183458	0.286299
b0112	aroP	0.0386279	0.0976244	0.18155	0.226994
b4014	aceB	0.0809804	0.0995318	0.0620773	0.0715746
b2796	sdaC	0.0772558	0.0868736	0.0780302	0.0879346
b3116	tdcC	0.0774961	0.082712	0.080111	0.0879346
b3823	rhtC	0.0781569	0.081845	0.0742154	0.0766871
b0813	rhtA	0.08062	0.0735218	0.0742154	0.0715746
b2976	glcB	0.0764748	0.100572	0.0568753	0.0828221
b1907	tyrP	0.0374865	0.103693	0.116005	0.317996
b0696	kdpC	0.0754536	0.0717878	0.0764696	0.0848671
b0697	kdpB	0.0754536	0.0717878	0.0764696	0.0848671
b0698	kdpA	0.0754536	0.0717878	0.0764696	0.0848671
b3725	pstB	0.0666226	0.0679729	0.0665857	0.0603272
b3726	pstA	0.0666226	0.0679729	0.0665857	0.0603272
b3727	pstC	0.0666226	0.0679729	0.0665857	0.0603272
b3728	pstS	0.0666226	0.0679729	0.0665857	0.0603272
b3616	tdh	0.062898	0.0686666	0.0676261	0.0603272
b1241	adhE	0.0583323	0.0570487	0.0825386	0.0593047
b2066	udk	0.0573711	0.0537541	0.082712	0.0664622
b1198	dhaM	0.0616965	0.0625975	0.0601699	0.0623722
b1199	dhaL	0.0616965	0.0625975	0.0601699	0.0623722
b1200	dhaK	0.0616965	0.0625975	0.0601699	0.0623722
b1623	add	0.059654	0.0613837	0.0593029	0.0664622
b3831	udp	0.0591734	0.0608635	0.0596497	0.0449898
b1363	trkG	0.0582723	0.0589561	0.0546211	0.0695297
b3849	trkH	0.0568305	0.0575689	0.0539275	0.0654397
b0261	mmuM	0.0525051	0.0419629	0.0532339	0.0439673
b1982	amn	0.0487204	0.0520201	0.0509797	0.0521472
b3437	gntK	0.0514838	0.0324259	0.0603433	0.0235174
b2291	yfbR	0.0442148	0.0556615	0.0468181	0.0685072
b0837	yliI	0.0491409	0.0331195	0.0575689	0.0204499
b0124	gcd	0.0499219	0.0312121	0.0573955	0.0184049
b4268	idnK	0.047579	0.0319057	0.0546211	0.0153374
b2407	xapA	0.0424126	0.0513265	0.0431767	0.0470348
b0351	mhpF	0.0383876	0.0428299	0.0478585	0.0787321
b4219	msrA	0.0448756	0.0390151	0.0140454	0.0245399
b0886	cydC	0.0382074	0.0511531	0.0202878	0.0224949
b0887	cydD	0.0382074	0.0511531	0.0202878	0.0224949
b2688	gshA	0.0382074	0.0511531	0.0202878	0.0214724
b2947	gshB	0.0382074	0.0511531	0.0202878	0.0214724
b3752	rbsK	0.0369458	0.0345067	0.0353737	0.0429448
b4382	deoA	0.0343626	0.0410959	0.0360673	0.0398773
b1778	msrB	0.0430734	0.0433501	0.0109242	0.0184049
b1850	eda	0.0359846	0.0329461	0.0367609	0.0368098
b2480	bcp	0.0404301	0.0405757	0.0136986	0.0224949
b3588	aldB	0.0293764	0.0424831	0.0338131	0.0429448
b3946	fsaB	0.033101	0.0320791	0.0341599	0.0388548
b0825	fsaA	0.0331611	0.0358939	0.0312121	0.0306748
b1232	purU	0.037066	0.0213282	0.0136986	0.00408998
b2133	dld	0.0237294	0.0149124	0.0390151	0.0132924
b4265	idnT	0.0263126	0.0150858	0.0299983	0.00920245
b4476	gntU	0.0237895	0.0180336	0.0298249	0.0112474
b3415	gntT	0.0246906	0.0150858	0.0272239	0.0122699
b4321	gntP	0.0242701	0.0161262	0.0279175	0.00817996
b1474	fdnG	0.0214466	0.0461245	0.00676261	0.00204499
b1475	fdnH	0.0214466	0.0461245	0.00676261	0.00204499
b1476	fdnI	0.0214466	0.0461245	0.00676261	0.00204499
b1380	ldhA	0.0209059	0.012138	0.0381481	0.0173824
b3892	fdoI	0.0202451	0.0438703	0.00416161	0.00511247
b3893	fdoH	0.0202451	0.0438703	0.00416161	0.00511247
b3894	fdoG	0.0202451	0.0438703	0.00416161	0.00511247
b0030	rihC	0.0213264	0.0201144	0.0185538	0.0214724
b1851	edd	0.0198246	0.0133518	0.0232357	0.0163599
b0507	gcl	0.0183828	0.0162996	0.021675	0.00920245
b0411	tsx	0.0165205	0.01734	0.019941	0.0204499
b4374	yjjG	0.0158597	0.018207	0.0169932	0.0224949
b4267	idnD	0.0189835	0.0176868	0.00416161	0.0163599
b0160	dgt	0.0148985	0.0124848	0.0194208	0.0235174
b3962	sthA	0.0182026	0.0180336	0.00485521	0.0204499
b3447	ggt	0.00955184	0.0128316	0.0185538	0.0132924
b3517	gadA	0.0102127	0.0235825	0.00242761	0.0102249
b1302	puuE	0.0100324	0.0227154	0.00346801	0.00920245
b1702	ppsA	0.0111739	0.00971042	0.0110976	0.0132924
b2662	gabT	0.0091914	0.0204612	0.0019074	0.0122699
b1478	adhP	0.00720894	0.00814982	0.0171666	0.0255624
b1493	gadB	0.00901117	0.0194208	0.00277441	0.00817996
b4381	deoC	0.0094317	0.00814982	0.00953702	0.00817996
b0509	glxR	0.0094317	0.00814982	0.00988382	0.00306748
b2954	rdgB	0.00666827	0.013005	0.00884342	0.0204499
b0356	frmA	0.00630782	0.00554881	0.0154326	0.0276074
b0651	rihA	0.00811006	0.00884342	0.00780302	0.0132924
b3125	garR	0.00804998	0.00919022	0.00745622	0.00408998
b2162	rihB	0.00750931	0.00554881	0.00901682	0.0132924
b4139	aspA	0.00774961	0.00485521	0.00606901	0.00613497
b2661	gabD	0.005647	0.0142188	0.0020808	0.00817996
b0508	hyi	0.0063679	0.00554881	0.00572221	0.00204499
b4151	frdD	0.00534663	0.00450841	0.00658921	0.00511247
b4152	frdC	0.00534663	0.00450841	0.00658921	0.00511247
b4153	frdB	0.00534663	0.00450841	0.00658921	0.00511247
b4154	frdA	0.00534663	0.00450841	0.00658921	0.00511247
b3127	garP	0.00522648	0.00381481	0.00589561	0.00204499
b3124	garK	0.00426529	0.00554881	0.00537541	0.00306748
b0514	glxK	0.00444551	0.00450841	0.00520201	0.00306748
b3708	tnaA	0.00486603	0.00485521	0.0019074	0.00408998
b2789	gudP	0.00444551	0.00242761	0.00520201	0.00102249
b2883	guaD	0.00396492	0.00242761	0.00502861	0.00613497
b3945	gldA	0.00378469	0.00468181	0.00346801	0.00306748
b3553	ghrB	0.00348432	0.00294781	0.00416161	0.00102249
b4471	tdcG	0.00396492	0.00398821	0.0010404	0.00306748
b0125	hpt	0.00342425	0.0022542	0.00364141	0.00306748
b2964	nupG	0	0	0.0142188	0.0102249
b3403	pck	0.0030638	0.00520201	0.0015606	0
b0822	ybiV	0.00360447	0.00242761	0.0022542	0
b0477	gsk	0.00228283	0.00381481	0.00364141	0.00511247
b2393	nupC	0	0	0.012138	0.0112474
b1033	ghrA	0.00300372	0.00260101	0.0015606	0.00102249
b2199	ccmC	0.00204253	0.0019074	0.00329461	0.00408998
b2200	ccmB	0.00204253	0.0019074	0.00329461	0.00408998
b2201	ccmA	0.00204253	0.0019074	0.00329461	0.00408998
b1539	ydfG	0.00204253	0.0015606	0.0020808	0.00204499
b2587	kgtP	0.000780968	0.00468181	0.0012138	0.00920245
b0401	brnQ	0.00138171	0.0019074	0.00277441	0.00102249
b2148	mglC	0.00192238	0.0013872	0.0010404	0.00102249
b2149	mglA	0.00192238	0.0013872	0.0010404	0.00102249
b2150	mglB	0.00192238	0.0013872	0.0010404	0.00102249
b4232	fbp	0.00126156	0.000693602	0.0022542	0.00204499
b1300	puuC	0.000720894	0.00242761	0.000693602	0.00920245
b4069	acs	0.000841043	0.000346801	0.00312121	0.00408998
b2497	uraA	0	0	0.00398821	0.00613497
b2781	mazG	0.000660819	0.000867002	0.0012138	0
b3212	gltB	0.000300372	0.0013872	0.000693602	0.00613497
b3213	gltD	0.000300372	0.0013872	0.000693602	0.00613497
b0963	mgsA	0.000660819	0.000867002	0.000867002	0
b3925	glpX	0.000480596	0.000693602	0.000867002	0.00102249
b2366	dsdA	0.000480596	0.000693602	0.000867002	0
b0583	entD	0.000240298	0.0001734	0.000346801	0.00306748
b3528	dctA	0.000240298	0	0.0010404	0
b0594	entE	0.000240298	0.0001734	0.000346801	0.00204499
b0596	entA	0.000240298	0.0001734	0.000346801	0.00204499
b1216	chaA	0	0	0.0010404	0.00306748
b3028	mdaB	0.000420521	0	0.000346801	0
b0403	malZ	0.000420521	0	0.0001734	0
b3417	malP	0.000420521	0	0.0001734	0
b3426	glpD	0.000360447	0	0	0.00204499
b0586	entF	0.000240298	0.0001734	0.000346801	0
b0591	entS	0.000240298	0.0001734	0.000346801	0
b0595	entB	0.000240298	0.0001734	0.000346801	0
b3709	tnaB	0.000180223	0.000520201	0.0001734	0
b0019	nhaA	0	0	0.0010404	0
b0688	pgm	0.000360447	0	0	0
b1186	nhaB	0	0	0.000867002	0.00102249
b2663	gabP	0	0	0.000520201	0.00306748
b2690	yqaB	0.000240298	0.0001734	0.0001734	0
b2957	ansB	0	0	0	0.00613497
b1444	patD	0	0.000346801	0	0.00306748
b1492	gadC	0	0.0001734	0.000693602	0
b2265	menF	0.000180223	0.0001734	0.0001734	0
b2923	argO	6.00745e-05	0	0	0.00408998
b3161	mtr	6.00745e-05	0.000346801	0.000346801	0
b3909	kdgT	0	0	0	0.00511247
b4132	cadB	0	0	0.0001734	0.00408998
b0612	citT	0	0	0.0001734	0.00306748
b0871	poxB	6.00745e-05	0.000346801	0.0001734	0
b1095	fabF	0	0	0	0.00408998
b1236	galU	0.000180223	0.0001734	0	0
b1876	argS	0	0	0	0.00408998
b1896	otsA	0.000180223	0.0001734	0	0
b1927	amyA	0	0	0	0.00408998
b3223	nanE	0	0	0	0.00408998
b3824	rhtB	0.000180223	0.0001734	0	0
b3942	katG	0	0	0	0.00408998
b4239	treC	0.000180223	0.0001734	0	0
b0341	cynX	0	0	0	0.00306748
b0348	mhpB	0	0	0	0.00306748
b1386	tynA	0	0	0	0.00306748
b1463	nhoA	0	0	0	0.00306748
b1640	anmK	0	0	0	0.00306748
b1912	pgsA	0	0.0001734	0.0001734	0.00102249
b2841	araE	0	0	0	0.00306748
b3397	nudE	0	0	0	0.00306748
b3619	hldD	0	0	0	0.00306748
b4084	alsK	0	0	0	0.00306748
b4136	dsbD	0	0	0	0.00306748
b0007	yaaJ	0	0	0	0.00204499
b0062	araA	0	0	0	0.00204499
b0340	cynS	0	0	0	0.00204499
b0446	cof	0	0	0	0.00204499
b0452	tesB	0	0	0	0.00204499
b0516	allC	0	0	0	0.00204499
b0593	entC	6.00745e-05	0	0.0001734	0
b0604	dsbG	0	0	0	0.00204499
b0693	speF	0	0.000346801	0	0
b0775	bioB	0	0	0	0.00204499
b0930	asnS	0	0	0	0.00204499
b1109	ndh	0	0	0.0001734	0.00102249
b1119	nagK	0	0	0	0.00204499
b1189	dadA	0	0	0	0.00204499
b1249	clsA	0	0	0.0001734	0.00102249
b1385	feaB	0	0	0	0.00204499
b1519	tam	0	0	0	0.00204499
b1801	yeaV	0	0	0	0.00204499
b1866	aspS	0	0	0	0.00204499
b1919	dcyD	0	0	0	0.00204499
b2232	ubiG	0	0	0	0.00204499
b2810	csdA	0	0	0	0.00204499
b2871	ygeX	0	0	0	0.00204499
b2937	speB	0	0	0	0.00204499
b2938	speA	0	0	0	0.00204499
b3073	patA	0	0.000346801	0	0
b3091	uxaA	0	0	0	0.00204499
b3265	acrE	6.00745e-05	0.0001734	0	0
b3266	acrF	6.00745e-05	0.0001734	0	0
b3580	lyxK	0	0	0	0.00204499
b3693	dgoK	0	0	0	0.00204499
b3792	wzxE	0	0	0	0.00204499
b3794	wecG	0	0	0	0.00204499
b4042	dgkA	0	0.0001734	0.0001734	0
b4085	alsE	0	0	0	0.00204499
b4481	wecF	0	0	0	0.00204499
b0120	speD	0	0	0	0.00102249
b0314	betT	0	0	0	0.00102249
b0336	codB	0	0	0	0.00102249
b0480	ushA	0	0	0	0.00102249
b0484	copA	0	0	0	0.00102249
b0494	tesA	0	0	0	0.00102249
b0526	cysS	0	0	0	0.00102249
b0677	nagA	0	0	0	0.00102249
b0733	cydA	0	0	0.0001734	0
b0734	cydB	0	0	0.0001734	0
b0776	bioF	0	0	0	0.00102249
b0778	bioD	0	0	0	0.00102249
b0789	clsB	0	0.0001734	0	0
b0828	iaaA	0	0	0	0.00102249
b0978	appC	0	0	0	0.00102249
b0979	appB	0	0	0	0.00102249
b1014	putA	6.00745e-05	0	0	0
b1054	waaM	0	0	0	0.00102249
b1091	fabH	0	0	0	0.00102249
b1134	nudJ	0	0	0	0.00102249
b1308	pspE	0	0	0	0.00102249
b1528	ydeA	0	0	0	0.00102249
b1605	ydgI	0	0	0	0.00102249
b1638	pdxH	0	0.0001734	0	0
b1747	astA	0	0	0	0.00102249
b1781	yeaE	0	0	0	0.00102249
b1805	fadD	0	0	0	0.00102249
b1992	cobS	0	0	0	0.00102249
b2221	atoD	0	0	0	0.00102249
b2222	atoA	0	0	0	0.00102249
b2224	atoB	0	0	0	0.00102249
b2303	folX	0	0	0	0.00102249
b2344	fadL	0	0	0	0.00102249
b2378	lpxP	0	0	0	0.00102249
b2563	acpS	0	0	0	0.00102249
b2578	eamB	6.00745e-05	0	0	0
b2836	aas	0	0	0	0.00102249
b2893	dsbC	0	0	0	0.00102249
b2901	bglA	0	0	0	0.00102249
b3224	nanT	0	0	0	0.00102249
b3225	nanA	0	0	0	0.00102249
b3425	glpE	0	0	0	0.00102249
b3475	acpT	0	0	0	0.00102249
b3502	arsB	0	0	0	0.00102249
b3526	kdgK	0	0	0	0.00102249
b3571	malS	0	0	0	0.00102249
b3575	yiaK	0	0	0	0.00102249
b3784	wecA	0	0	0	0.00102249
b3821	pldA	0	0	0	0.00102249
b3833	ubiE	0	0	0	0.00102249
b4115	adiC	0	0	0.0001734	0
b4117	adiA	0	0	0	0.00102249
b4192	ulaG	0	0	0	0.00102249
b4208	cycA	0	0	0	0.00102249
b4266	idnO	0	0	0	0.00102249
b0026	ileS	0	0	0	0
b0036	caiD	0	0	0	0
b0037	caiC	0	0	0	0
b0038	caiB	0	0	0	0
b0040	caiT	0	0	0	0
b0047	kefC	0	0	0	0
b0049	apaH	0	0	0	0
b0061	araD	0	0	0	0
b0063	araB	0	0	0	0
b0066	thiQ	0	0	0	0
b0067	thiP	0	0	0	0
b0068	thiB	0	0	0	0
b0070	setA	0	0	0	0
b0104	guaC	0	0	0	0
b0110	ampD	0	0	0	0
b0121	speE	0	0	0	0
b0150	fhuA	0	0	0	0
b0151	fhuC	0	0	0	0
b0152	fhuD	0	0	0	0
b0153	fhuB	0	0	0	0
b0158	btuF	0	0	0	0
b0180	fabZ	0	0	0	0
b0186	ldcC	0	0	0	0
b0194	proS	0	0	0	0
b0197	metQ	0	0	0	0
b0198	metI	0	0	0	0
b0199	metN	0	0	0	0
b0200	gmhB	0	0	0	0
b0207	dkgB	0	0	0	0
b0212	gloB	0	0	0	0
b0221	fadE	0	0	0	0
b0222	gmhA	0	0	0	0
b0237	pepD	0	0	0	0
b0242	proB	0	0	0	0
b0243	proA	0	0	0	0
b0260	mmuP	0	0	0	0
b0312	betB	0	0	0	0
b0331	prpB	0	0	0	0
b0333	prpC	0	0	0	0
b0334	prpD	0	0	0	0
b0343	lacY	0	0	0	0
b0344	lacZ	0	0	0	0
b0347	mhpA	0	0	0	0
b0349	mhpC	0	0	0	0
b0350	mhpD	0	0	0	0
b0352	mhpE	0	0	0	0
b0353	mhpT	0	0	0	0
b0355	frmB	0	0	0	0
b0365	tauA	0	0	0	0
b0366	tauB	0	0	0	0
b0367	tauC	0	0	0	0
b0368	tauD	0	0	0	0
b0383	phoA	0	0	0	0
b0404	acpH	0	0	0	0
b0418	pgpA	0	0	0	0
b0425	panE	0	0	0	0
b0428	cyoE	0	0	0	0
b0433	ampG	0	0	0	0
b0451	amtB	0	0	0	0
b0459	maa	0	0	0	0
b0485	glsA	0	0	0	0
b0505	allA	0	0	0	0
b0511	ybbW	0	0	0	0
b0512	allB	0	0	0	0
b0517	allD	0	0	0	0
b0572	cusC	0	0	0	0
b0573	cusF	0	0	0	0
b0574	cusB	0	0	0	0
b0575	cusA	0	0	0	0
b0584	fepA	0	0	0	0
b0585	fes	0	0	0	0
b0588	fepC	0	0	0	0
b0589	fepG	0	0	0	0
b0590	fepD	0	0	0	0
b0592	fepB	0	0	0	0
b0613	citG	0	0	0	0
b0614	citX	0	0	0	0
b0615	citF	0	0	0	0
b0616	citE	0	0	0	0
b0617	citD	0	0	0	0
b0622	pagP	0	0	0	0
b0632	dacA	0	0	0	0
b0638	cobC	0	0	0	0
b0642	leuS	0	0	0	0
b0650	hscC	0	0	0	0
b0652	gltL	0	0	0	0
b0653	gltK	0	0	0	0
b0654	gltJ	0	0	0	0
b0655	gltI	0	0	0	0
b0657	lnt	0	0	0	0
b0662	ubiF	0	0	0	0
b0678	nagB	0	0	0	0
b0679	nagE	0	0	0	0
b0680	glnS	0	0	0	0
b0692	potE	0	0	0	0
b0731	mngA	0	0	0	0
b0732	mngB	0	0	0	0
b0751	pnuC	0	0	0	0
b0752	zitB	0	0	0	0
b0756	galM	0	0	0	0
b0757	galK	0	0	0	0
b0758	galT	0	0	0	0
b0759	galE	0	0	0	0
b0774	bioA	0	0	0	0
b0805	fiu	0	0	0	0
b0809	glnQ	0	0	0	0
b0810	glnP	0	0	0	0
b0811	glnH	0	0	0	0
b0829	gsiA	0	0	0	0
b0830	gsiB	0	0	0	0
b0831	gsiC	0	0	0	0
b0832	gsiD	0	0	0	0
b0839	dacC	0	0	0	0
b0842	mdfA	0	0	0	0
b0854	potF	0	0	0	0
b0855	potG	0	0	0	0
b0856	potH	0	0	0	0
b0857	potI	0	0	0	0
b0860	artJ	0	0	0	0
b0861	artM	0	0	0	0
b0862	artQ	0	0	0	0
b0863	artI	0	0	0	0
b0864	artP	0	0	0	0
b0875	aqpZ	0	0	0	0
b0893	serS	0	0	0	0
b0894	dmsA	0	0	0	0
b0895	dmsB	0	0	0	0
b0896	dmsC	0	0	0	0
b0931	pncB	0	0	0	0
b0932	pepN	0	0	0	0
b0933	ssuB	0	0	0	0
b0934	ssuC	0	0	0	0
b0935	ssuD	0	0	0	0
b0936	ssuA	0	0	0	0
b0937	ssuE	0	0	0	0
b0957	ompA	0	0	0	0
b0972	hyaA	0	0	0	0
b0973	hyaB	0	0	0	0
b0974	hyaC	0	0	0	0
b0980	appA	0	0	0	0
b0996	torC	0	0	0	0
b0997	torA	0	0	0	0
b1002	agp	0	0	0	0
b1059	solA	0	0	0	0
b1102	fhuE	0	0	0	0
b1106	thiK	0	0	0	0
b1107	nagZ	0	0	0	0
b1123	potD	0	0	0	0
b1124	potC	0	0	0	0
b1125	potB	0	0	0	0
b1126	potA	0	0	0	0
b1185	dsbB	0	0	0	0
b1192	ldcA	0	0	0	0
b1193	emtA	0	0	0	0
b1197	treA	0	0	0	0
b1223	narK	0	0	0	0
b1224	narG	0	0	0	0
b1225	narH	0	0	0	0
b1226	narJ	0	0	0	0
b1227	narI	0	0	0	0
b1243	oppA	0	0	0	0
b1244	oppB	0	0	0	0
b1245	oppC	0	0	0	0
b1246	oppD	0	0	0	0
b1247	oppF	0	0	0	0
b1252	tonB	0	0	0	0
b1270	btuR	0	0	0	0
b1296	puuP	0	0	0	0
b1298	puuD	0	0	0	0
b1301	puuB	0	0	0	0
b1319	ompG	0	0	0	0
b1325	ycjG	0	0	0	0
b1326	mpaA	0	0	0	0
b1329	mppA	0	0	0	0
b1398	paaK	0	0	0	0
b1440	ydcS	0	0	0	0
b1441	ydcT	0	0	0	0
b1442	ydcU	0	0	0	0
b1443	ydcV	0	0	0	0
b1453	ansP	0	0	0	0
b1465	narV	0	0	0	0
b1466	narW	0	0	0	0
b1467	narY	0	0	0	0
b1468	narZ	0	0	0	0
b1469	narU	0	0	0	0
b1483	ddpF	0	0	0	0
b1484	ddpD	0	0	0	0
b1485	ddpC	0	0	0	0
b1486	ddpB	0	0	0	0
b1487	ddpA	0	0	0	0
b1488	ddpX	0	0	0	0
b1489	dosP	0	0	0	0
b1521	uxaB	0	0	0	0
b1524	glsB	0	0	0	0
b1533	eamA	0	0	0	0
b1584	speG	0	0	0	0
b1587	ynfE	0	0	0	0
b1588	ynfF	0	0	0	0
b1589	ynfG	0	0	0	0
b1590	ynfH	0	0	0	0
b1613	manA	0	0	0	0
b1636	pdxY	0	0	0	0
b1637	tyrS	0	0	0	0
b1646	sodC	0	0	0	0
b1651	gloA	0	0	0	0
b1656	sodB	0	0	0	0
b1661	cfa	0	0	0	0
b1677	lpp	0	0	0	0
b1701	fadK	0	0	0	0
b1709	btuD	0	0	0	0
b1711	btuC	0	0	0	0
b1713	pheT	0	0	0	0
b1714	pheS	0	0	0	0
b1719	thrS	0	0	0	0
b1732	katE	0	0	0	0
b1744	astE	0	0	0	0
b1745	astB	0	0	0	0
b1746	astD	0	0	0	0
b1748	astC	0	0	0	0
b1759	nudG	0	0	0	0
b1764	selD	0	0	0	0
b1767	ansA	0	0	0	0
b1768	pncA	0	0	0	0
b1800	dmlA	0	0	0	0
b1855	waaN	0	0	0	0
b1857	znuA	0	0	0	0
b1858	znuC	0	0	0	0
b1859	znuB	0	0	0	0
b1872	torZ	0	0	0	0
b1873	torY	0	0	0	0
b1897	otsB	0	0	0	0
b1900	araG	0	0	0	0
b1901	araF	0	0	0	0
b1981	shiA	0	0	0	0
b1991	cobT	0	0	0	0
b1993	cobU	0	0	0	0
b2010	dacD	0	0	0	0
b2027	wzzB	0	0	0	0
b2028	ugd	0	0	0	0
b2032	wbbK	0	0	0	0
b2033	wbbJ	0	0	0	0
b2034	wbbI	0	0	0	0
b2035	wbbH	0	0	0	0
b2036	glf	0	0	0	0
b2037	wzxB	0	0	0	0
b2038	rfbC	0	0	0	0
b2039	rfbA	0	0	0	0
b2040	rfbD	0	0	0	0
b2041	rfbB	0	0	0	0
b2045	wcaK	0	0	0	0
b2048	cpsG	0	0	0	0
b2049	cpsB	0	0	0	0
b2051	wcaH	0	0	0	0
b2052	wcaG	0	0	0	0
b2053	gmd	0	0	0	0
b2065	dcd	0	0	0	0
b2091	gatD	0	0	0	0
b2092	gatC	0	0	0	0
b2093	gatB	0	0	0	0
b2094	gatA	0	0	0	0
b2095	gatZ	0	0	0	0
b2096	gatY	0	0	0	0
b2104	thiM	0	0	0	0
b2114	metG	0	0	0	0
b2128	yehW	0	0	0	0
b2129	yehX	0	0	0	0
b2130	yehY	0	0	0	0
b2131	osmF	0	0	0	0
b2132	bglX	0	0	0	0
b2134	pbpG	0	0	0	0
b2154	yeiG	0	0	0	0
b2155	cirA	0	0	0	0
b2156	lysP	0	0	0	0
b2167	fruA	0	0	0	0
b2168	fruK	0	0	0	0
b2169	fruB	0	0	0	0
b2170	setB	0	0	0	0
b2202	napC	0	0	0	0
b2203	napB	0	0	0	0
b2204	napH	0	0	0	0
b2205	napG	0	0	0	0
b2206	napA	0	0	0	0
b2223	atoE	0	0	0	0
b2239	glpQ	0	0	0	0
b2240	glpT	0	0	0	0
b2241	glpA	0	0	0	0
b2242	glpB	0	0	0	0
b2243	glpC	0	0	0	0
b2253	arnB	0	0	0	0
b2254	arnC	0	0	0	0
b2255	arnA	0	0	0	0
b2257	arnT	0	0	0	0
b2260	menE	0	0	0	0
b2261	menC	0	0	0	0
b2262	menB	0	0	0	0
b2264	menD	0	0	0	0
b2306	hisP	0	0	0	0
b2307	hisM	0	0	0	0
b2308	hisQ	0	0	0	0
b2309	hisJ	0	0	0	0
b2310	argT	0	0	0	0
b2328	mepA	0	0	0	0
b2341	fadJ	0	0	0	0
b2342	fadI	0	0	0	0
b2392	mntH	0	0	0	0
b2411	ligA	0	0	0	0
b2418	pdxK	0	0	0	0
b2429	murP	0	0	0	0
b2435	amiA	0	0	0	0
b2440	eutC	0	0	0	0
b2441	eutB	0	0	0	0
b2467	nudK	0	0	0	0
b2481	hyfA	0	0	0	0
b2482	hyfB	0	0	0	0
b2483	hyfC	0	0	0	0
b2484	hyfD	0	0	0	0
b2485	hyfE	0	0	0	0
b2486	hyfF	0	0	0	0
b2487	hyfG	0	0	0	0
b2488	hyfH	0	0	0	0
b2489	hyfI	0	0	0	0
b2490	hyfJ	0	0	0	0
b2514	hisS	0	0	0	0
b2521	sseA	0	0	0	0
b2523	pepB	0	0	0	0
b2533	suhB	0	0	0	0
b2536	hcaT	0	0	0	0
b2538	hcaE	0	0	0	0
b2539	hcaF	0	0	0	0
b2540	hcaC	0	0	0	0
b2541	hcaB	0	0	0	0
b2542	hcaD	0	0	0	0
b2552	hmp	0	0	0	0
b2579	grcA	0	0	0	0
b2677	proV	0	0	0	0
b2678	proW	0	0	0	0
b2679	proX	0	0	0	0
b2697	alaS	0	0	0	0
b2701	mltB	0	0	0	0
b2702	srlA	0	0	0	0
b2703	srlE	0	0	0	0
b2704	srlB	0	0	0	0
b2705	srlD	0	0	0	0
b2710	norV	0	0	0	0
b2711	norW	0	0	0	0
b2719	hycG	0	0	0	0
b2720	hycF	0	0	0	0
b2721	hycE	0	0	0	0
b2722	hycD	0	0	0	0
b2723	hycC	0	0	0	0
b2724	hycB	0	0	0	0
b2738	ygbL	0	0	0	0
b2784	relA	0	0	0	0
b2787	gudD	0	0	0	0
b2788	gudX	0	0	0	0
b2799	fucO	0	0	0	0
b2800	fucA	0	0	0	0
b2801	fucP	0	0	0	0
b2802	fucI	0	0	0	0
b2803	fucK	0	0	0	0
b2813	mltA	0	0	0	0
b2817	amiC	0	0	0	0
b2835	lplT	0	0	0	0
b2889	idi	0	0	0	0
b2890	lysS	0	0	0	0
b2907	ubiH	0	0	0	0
b2917	scpA	0	0	0	0
b2919	scpB	0	0	0	0
b2963	mltC	0	0	0	0
b2965	speC	0	0	0	0
b2988	gss	0	0	0	0
b2994	hybC	0	0	0	0
b2997	hybO	0	0	0	0
b3001	gpr	0	0	0	0
b3005	exbD	0	0	0	0
b3006	exbB	0	0	0	0
b3012	dkgA	0	0	0	0
b3029	ygiN	0	0	0	0
b3052	hldE	0	0	0	0
b3061	ttdA	0	0	0	0
b3062	ttdB	0	0	0	0
b3063	ttdT	0	0	0	0
b3092	uxaC	0	0	0	0
b3093	exuT	0	0	0	0
b3126	garL	0	0	0	0
b3128	garD	0	0	0	0
b3132	kbaZ	0	0	0	0
b3137	kbaY	0	0	0	0
b3182	dacB	0	0	0	0
b3222	nanK	0	0	0	0
b3258	panF	0	0	0	0
b3288	fmt	0	0	0	0
b3350	kefB	0	0	0	0
b3365	nirB	0	0	0	0
b3366	nirD	0	0	0	0
b3367	nirC	0	0	0	0
b3370	frlA	0	0	0	0
b3371	frlB	0	0	0	0
b3374	frlD	0	0	0	0
b3384	trpS	0	0	0	0
b3385	gph	0	0	0	0
b3409	feoB	0	0	0	0
b3416	malQ	0	0	0	0
b3428	glgP	0	0	0	0
b3429	glgA	0	0	0	0
b3430	glgC	0	0	0	0
b3431	glgX	0	0	0	0
b3432	glgB	0	0	0	0
b3449	ugpQ	0	0	0	0
b3450	ugpC	0	0	0	0
b3451	ugpE	0	0	0	0
b3452	ugpA	0	0	0	0
b3453	ugpB	0	0	0	0
b3454	livF	0	0	0	0
b3455	livG	0	0	0	0
b3456	livM	0	0	0	0
b3457	livH	0	0	0	0
b3458	livK	0	0	0	0
b3460	livJ	0	0	0	0
b3469	zntA	0	0	0	0
b3476	nikA	0	0	0	0
b3477	nikB	0	0	0	0
b3478	nikC	0	0	0	0
b3479	nikD	0	0	0	0
b3480	nikE	0	0	0	0
b3503	arsC	0	0	0	0
b3519	treF	0	0	0	0
b3540	dppF	0	0	0	0
b3541	dppD	0	0	0	0
b3542	dppC	0	0	0	0
b3543	dppB	0	0	0	0
b3544	dppA	0	0	0	0
b3546	eptB	0	0	0	0
b3551	bisC	0	0	0	0
b3559	glyS	0	0	0	0
b3560	glyQ	0	0	0	0
b3564	xylB	0	0	0	0
b3566	xylF	0	0	0	0
b3567	xylG	0	0	0	0
b3568	xylH	0	0	0	0
b3572	avtA	0	0	0	0
b3577	yiaM	0	0	0	0
b3578	yiaN	0	0	0	0
b3579	yiaO	0	0	0	0
b3581	yiaQ	0	0	0	0
b3583	yiaS	0	0	0	0
b3591	selA	0	0	0	0
b3599	mtlA	0	0	0	0
b3600	mtlD	0	0	0	0
b3605	lldD	0	0	0	0
b3620	waaF	0	0	0	0
b3621	waaC	0	0	0	0
b3622	waaL	0	0	0	0
b3623	waaU	0	0	0	0
b3624	waaZ	0	0	0	0
b3625	waaY	0	0	0	0
b3626	waaJ	0	0	0	0
b3627	waaR	0	0	0	0
b3628	waaB	0	0	0	0
b3629	waaS	0	0	0	0
b3630	waaP	0	0	0	0
b3631	waaG	0	0	0	0
b3632	waaQ	0	0	0	0
b3650	spoT	0	0	0	0
b3666	uhpT	0	0	0	0
b3679	yidK	0	0	0	0
b3691	dgoT	0	0	0	0
b3739	atpI	0	0	0	0
b3748	rbsD	0	0	0	0
b3749	rbsA	0	0	0	0
b3750	rbsC	0	0	0	0
b3751	rbsB	0	0	0	0
b3779	gpp	0	0	0	0
b3785	wzzE	0	0	0	0
b3786	wecB	0	0	0	0
b3787	wecC	0	0	0	0
b3788	rffG	0	0	0	0
b3789	rffH	0	0	0	0
b3790	wecD	0	0	0	0
b3791	wecE	0	0	0	0
b3793	wzyE	0	0	0	0
b3803	hemX	0	0	0	0
b3806	cyaA	0	0	0	0
b3816	corA	0	0	0	0
b3825	pldB	0	0	0	0
b3835	ubiB	0	0	0	0
b3844	fre	0	0	0	0
b3845	fadA	0	0	0	0
b3846	fadB	0	0	0	0
b3860	dsbA	0	0	0	0
b3875	ompL	0	0	0	0
b3902	rhaD	0	0	0	0
b3903	rhaA	0	0	0	0
b3904	rhaB	0	0	0	0
b3907	rhaT	0	0	0	0
b3908	sodA	0	0	0	0
b3915	fieF	0	0	0	0
b3918	cdh	0	0	0	0
b3926	glpK	0	0	0	0
b3927	glpF	0	0	0	0
b3930	menA	0	0	0	0
b3966	btuB	0	0	0	0
b3996	nudC	0	0	0	0
b4024	lysC	0	0	0	0
b4031	xylE	0	0	0	0
b4032	malG	0	0	0	0
b4033	malF	0	0	0	0
b4034	malE	0	0	0	0
b4035	malK	0	0	0	0
b4036	lamB	0	0	0	0
b4054	tyrB	0	0	0	0
b4055	aphA	0	0	0	0
b4070	nrfA	0	0	0	0
b4071	nrfB	0	0	0	0
b4072	nrfC	0	0	0	0
b4073	nrfD	0	0	0	0
b4079	fdhF	0	0	0	0
b4086	alsC	0	0	0	0
b4087	alsA	0	0	0	0
b4088	alsB	0	0	0	0
b4119	melA	0	0	0	0
b4120	melB	0	0	0	0
b4129	lysU	0	0	0	0
b4131	cadA	0	0	0	0
b4161	rsgA	0	0	0	0
b4169	amiB	0	0	0	0
b4193	ulaA	0	0	0	0
b4194	ulaB	0	0	0	0
b4195	ulaC	0	0	0	0
b4196	ulaD	0	0	0	0
b4197	ulaE	0	0	0	0
b4198	ulaF	0	0	0	0
b4213	cpdB	0	0	0	0
b4227	ytfQ	0	0	0	0
b4230	ytfT	0	0	0	0
b4231	yjfF	0	0	0	0
b4233	mpl	0	0	0	0
b4237	nrdG	0	0	0	0
b4240	treB	0	0	0	0
b4242	mgtA	0	0	0	0
b4258	valS	0	0	0	0
b4260	pepA	0	0	0	0
b4287	fecE	0	0	0	0
b4288	fecD	0	0	0	0
b4289	fecC	0	0	0	0
b4290	fecB	0	0	0	0
b4291	fecA	0	0	0	0
b4311	nanC	0	0	0	0
b4322	uxuA	0	0	0	0
b4323	uxuB	0	0	0	0
b4356	yjjL	0	0	0	0
b4358	yjjN	0	0	0	0
b4390	nadR	0	0	0	0
b4392	slt	0	0	0	0
b4394	yjjX	0	0	0	0
b4460	araH	0	0	0	0
b4474	frlC	0	0	0	0
b4477	dgoA	0	0	0	0
b4478	dgoD	0	0	0	0
b4485	ytfR	0	0	0	0

## Sheet: Gene Symbiosis Type Cor
Table S1B: Correlations between gene deletion/retentions and symbiosis category. Each row contains one association.
Locus Name	Gene Name	First symbiosis type	Second symbiosis type	P-value
b0007	yaaJ	Independent	Mutualistic	5.38587e-09
b0008	talB	Independent	Mutualistic	0
b0062	araA	Independent	Mutualistic	5.38587e-09
b0096	lpxC	Independent	Mutualistic	0
b0112	aroP	Independent	Mutualistic	0
b0114	aceE	Independent	Mutualistic	0
b0115	aceF	Independent	Mutualistic	0
b0116	lpd	Independent	Mutualistic	1.12466e-13
b0120	speD	Independent	Mutualistic	3.69606e-05
b0124	gcd	Independent	Mutualistic	7.69908e-06
b0179	lpxD	Independent	Mutualistic	0
b0181	lpxA	Independent	Mutualistic	0
b0182	lpxB	Independent	Mutualistic	0
b0314	betT	Independent	Mutualistic	3.69606e-05
b0336	codB	Independent	Mutualistic	3.69606e-05
b0340	cynS	Independent	Mutualistic	5.38587e-09
b0341	cynX	Independent	Mutualistic	8.91287e-13
b0348	mhpB	Independent	Mutualistic	8.91287e-13
b0351	mhpF	Independent	Mutualistic	5.26636e-10
b0356	frmA	Independent	Mutualistic	5.9952e-14
b0429	cyoD	Independent	Mutualistic	3.69606e-05
b0430	cyoC	Independent	Mutualistic	3.69606e-05
b0431	cyoB	Independent	Mutualistic	3.69606e-05
b0432	cyoA	Independent	Mutualistic	3.69606e-05
b0446	cof	Independent	Mutualistic	5.38587e-09
b0452	tesB	Independent	Mutualistic	5.38587e-09
b0480	ushA	Independent	Mutualistic	3.69606e-05
b0484	copA	Independent	Mutualistic	3.69606e-05
b0494	tesA	Independent	Mutualistic	3.69606e-05
b0516	allC	Independent	Mutualistic	5.38587e-09
b0524	lpxH	Independent	Mutualistic	0
b0526	cysS	Independent	Mutualistic	3.69606e-05
b0576	pheP	Independent	Mutualistic	0
b0583	entD	Independent	Mutualistic	1.61513e-05
b0594	entE	Independent	Mutualistic	0.00294702
b0596	entA	Independent	Mutualistic	0.00294702
b0604	dsbG	Independent	Mutualistic	5.38587e-09
b0612	citT	Independent	Mutualistic	8.91287e-13
b0677	nagA	Independent	Mutualistic	3.69606e-05
b0720	gltA	Independent	Mutualistic	8.91287e-13
b0767	pgl	Independent	Mutualistic	0
b0775	bioB	Independent	Mutualistic	5.38587e-09
b0776	bioF	Independent	Mutualistic	3.69606e-05
b0778	bioD	Independent	Mutualistic	3.69606e-05
b0828	iaaA	Independent	Mutualistic	3.69606e-05
b0837	yliI	Independent	Mutualistic	4.17495e-05
b0902	pflA	Independent	Mutualistic	0
b0903	pflB	Independent	Mutualistic	4.86189e-12
b0904	focA	Independent	Mutualistic	1.91875e-08
b0915	lpxK	Independent	Mutualistic	0
b0918	kdsB	Independent	Mutualistic	0
b0930	asnS	Independent	Mutualistic	5.38587e-09
b0978	appC	Independent	Mutualistic	3.69606e-05
b0979	appB	Independent	Mutualistic	3.69606e-05
b1054	waaM	Independent	Mutualistic	3.69606e-05
b1091	fabH	Independent	Mutualistic	3.69606e-05
b1095	fabF	Independent	Mutualistic	1.11022e-16
b1109	ndh	Independent	Mutualistic	3.69606e-05
b1119	nagK	Independent	Mutualistic	5.38587e-09
b1134	nudJ	Independent	Mutualistic	3.69606e-05
b1136	icd	Independent	Mutualistic	8.91287e-13
b1186	nhaB	Independent	Mutualistic	3.69606e-05
b1189	dadA	Independent	Mutualistic	5.38587e-09
b1215	kdsA	Independent	Mutualistic	0
b1216	chaA	Independent	Mutualistic	8.91287e-13
b1232	purU	Independent	Mutualistic	5.45423e-08
b1238	tdk	Independent	Mutualistic	0.00144725
b1249	clsA	Independent	Mutualistic	3.69606e-05
b1300	puuC	Independent	Mutualistic	7.88258e-14
b1308	pspE	Independent	Mutualistic	3.69606e-05
b1385	feaB	Independent	Mutualistic	5.38587e-09
b1386	tynA	Independent	Mutualistic	8.91287e-13
b1444	patD	Independent	Mutualistic	8.91287e-13
b1463	nhoA	Independent	Mutualistic	8.91287e-13
b1474	fdnG	Independent	Mutualistic	2.98903e-05
b1475	fdnH	Independent	Mutualistic	2.98903e-05
b1476	fdnI	Independent	Mutualistic	2.98903e-05
b1478	adhP	Independent	Mutualistic	6.60762e-10
b1519	tam	Independent	Mutualistic	5.38587e-09
b1528	ydeA	Independent	Mutualistic	3.69606e-05
b1602	pntB	Independent	Mutualistic	0
b1603	pntA	Independent	Mutualistic	0
b1605	ydgI	Independent	Mutualistic	3.69606e-05
b1640	anmK	Independent	Mutualistic	8.91287e-13
b1747	astA	Independent	Mutualistic	3.69606e-05
b1761	gdhA	Independent	Mutualistic	1.24523e-12
b1778	msrB	Independent	Mutualistic	0.000176576
b1781	yeaE	Independent	Mutualistic	3.69606e-05
b1801	yeaV	Independent	Mutualistic	5.38587e-09
b1805	fadD	Independent	Mutualistic	3.69606e-05
b1849	purT	Independent	Mutualistic	0
b1852	zwf	Independent	Mutualistic	0
b1866	aspS	Independent	Mutualistic	5.38587e-09
b1876	argS	Independent	Mutualistic	1.11022e-16
b1907	tyrP	Independent	Mutualistic	0
b1912	pgsA	Independent	Mutualistic	3.69606e-05
b1919	dcyD	Independent	Mutualistic	5.38587e-09
b1927	amyA	Independent	Mutualistic	1.11022e-16
b1992	cobS	Independent	Mutualistic	3.69606e-05
b2019	hisG	Independent	Mutualistic	3.69606e-05
b2020	hisD	Independent	Mutualistic	3.69606e-05
b2021	hisC	Independent	Mutualistic	3.69606e-05
b2022	hisB	Independent	Mutualistic	3.69606e-05
b2023	hisH	Independent	Mutualistic	3.69606e-05
b2024	hisA	Independent	Mutualistic	3.69606e-05
b2025	hisF	Independent	Mutualistic	3.69606e-05
b2026	hisI	Independent	Mutualistic	3.69606e-05
b2029	gnd	Independent	Mutualistic	0
b2221	atoD	Independent	Mutualistic	3.69606e-05
b2222	atoA	Independent	Mutualistic	3.69606e-05
b2224	atoB	Independent	Mutualistic	3.69606e-05
b2232	ubiG	Independent	Mutualistic	5.38587e-09
b2276	nuoN	Independent	Mutualistic	5.38587e-09
b2277	nuoM	Independent	Mutualistic	5.38587e-09
b2278	nuoL	Independent	Mutualistic	5.38587e-09
b2279	nuoK	Independent	Mutualistic	5.38587e-09
b2280	nuoJ	Independent	Mutualistic	5.38587e-09
b2281	nuoI	Independent	Mutualistic	5.38587e-09
b2282	nuoH	Independent	Mutualistic	5.38587e-09
b2283	nuoG	Independent	Mutualistic	5.38587e-09
b2284	nuoF	Independent	Mutualistic	5.38587e-09
b2285	nuoE	Independent	Mutualistic	5.38587e-09
b2286	nuoC	Independent	Mutualistic	5.38587e-09
b2287	nuoB	Independent	Mutualistic	5.38587e-09
b2288	nuoA	Independent	Mutualistic	5.38587e-09
b2291	yfbR	Independent	Mutualistic	0.0003994
b2296	ackA	Independent	Mutualistic	2.01825e-11
b2303	folX	Independent	Mutualistic	3.69606e-05
b2344	fadL	Independent	Mutualistic	3.69606e-05
b2378	lpxP	Independent	Mutualistic	3.69606e-05
b2388	glk	Independent	Mutualistic	3.31046e-06
b2393	nupC	Independent	Mutualistic	0
b2406	xapB	Independent	Mutualistic	7.97064e-05
b2464	talA	Independent	Mutualistic	0
b2492	focB	Independent	Mutualistic	2.11942e-12
b2497	uraA	Independent	Mutualistic	0
b2500	purN	Independent	Mutualistic	1.13676e-09
b2563	acpS	Independent	Mutualistic	3.69606e-05
b2587	kgtP	Independent	Mutualistic	4.20108e-13
b2599	pheA	Independent	Mutualistic	0
b2600	tyrA	Independent	Mutualistic	0
b2663	gabP	Independent	Mutualistic	8.91287e-13
b2780	pyrG	Independent	Mutualistic	0
b2810	csdA	Independent	Mutualistic	5.38587e-09
b2827	thyA	Independent	Mutualistic	0
b2836	aas	Independent	Mutualistic	3.69606e-05
b2841	araE	Independent	Mutualistic	8.91287e-13
b2871	ygeX	Independent	Mutualistic	5.38587e-09
b2893	dsbC	Independent	Mutualistic	3.69606e-05
b2901	bglA	Independent	Mutualistic	3.69606e-05
b2923	argO	Independent	Mutualistic	3.52385e-13
b2937	speB	Independent	Mutualistic	5.38587e-09
b2938	speA	Independent	Mutualistic	5.38587e-09
b2954	rdgB	Independent	Mutualistic	1.07978e-06
b2957	ansB	Independent	Mutualistic	0
b2964	nupG	Independent	Mutualistic	0
b3091	uxaA	Independent	Mutualistic	5.38587e-09
b3114	tdcE	Independent	Mutualistic	4.74409e-10
b3115	tdcD	Independent	Mutualistic	1.13442e-06
b3198	kdsC	Independent	Mutualistic	0
b3212	gltB	Independent	Mutualistic	1.24523e-12
b3213	gltD	Independent	Mutualistic	1.24523e-12
b3223	nanE	Independent	Mutualistic	1.11022e-16
b3224	nanT	Independent	Mutualistic	3.69606e-05
b3225	nanA	Independent	Mutualistic	3.69606e-05
b3397	nudE	Independent	Mutualistic	8.91287e-13
b3425	glpE	Independent	Mutualistic	3.69606e-05
b3437	gntK	Independent	Mutualistic	9.52035e-05
b3475	acpT	Independent	Mutualistic	3.69606e-05
b3502	arsB	Independent	Mutualistic	3.69606e-05
b3526	kdgK	Independent	Mutualistic	3.69606e-05
b3571	malS	Independent	Mutualistic	3.69606e-05
b3575	yiaK	Independent	Mutualistic	3.69606e-05
b3580	lyxK	Independent	Mutualistic	5.38587e-09
b3617	kbl	Independent	Mutualistic	3.67848e-07
b3619	hldD	Independent	Mutualistic	8.91287e-13
b3633	waaA	Independent	Mutualistic	0
b3693	dgoK	Independent	Mutualistic	5.38587e-09
b3731	atpC	Independent	Mutualistic	3.69606e-05
b3732	atpD	Independent	Mutualistic	3.69606e-05
b3733	atpG	Independent	Mutualistic	3.69606e-05
b3734	atpA	Independent	Mutualistic	3.69606e-05
b3735	atpH	Independent	Mutualistic	3.69606e-05
b3736	atpF	Independent	Mutualistic	3.69606e-05
b3737	atpE	Independent	Mutualistic	3.69606e-05
b3738	atpB	Independent	Mutualistic	3.69606e-05
b3784	wecA	Independent	Mutualistic	3.69606e-05
b3792	wzxE	Independent	Mutualistic	5.38587e-09
b3794	wecG	Independent	Mutualistic	5.38587e-09
b3821	pldA	Independent	Mutualistic	3.69606e-05
b3833	ubiE	Independent	Mutualistic	3.69606e-05
b3892	fdoI	Independent	Mutualistic	0.000855704
b3893	fdoH	Independent	Mutualistic	0.000855704
b3894	fdoG	Independent	Mutualistic	0.000855704
b3909	kdgT	Independent	Mutualistic	0
b3942	katG	Independent	Mutualistic	1.11022e-16
b3951	pflD	Independent	Mutualistic	0
b3952	pflC	Independent	Mutualistic	0
b4069	acs	Independent	Mutualistic	0.00199234
b4084	alsK	Independent	Mutualistic	8.91287e-13
b4085	alsE	Independent	Mutualistic	5.38587e-09
b4117	adiA	Independent	Mutualistic	3.69606e-05
b4132	cadB	Independent	Mutualistic	1.11022e-16
b4136	dsbD	Independent	Mutualistic	8.91287e-13
b4192	ulaG	Independent	Mutualistic	3.69606e-05
b4208	cycA	Independent	Mutualistic	3.69606e-05
b4219	msrA	Independent	Mutualistic	0.00251244
b4265	idnT	Independent	Mutualistic	0.000941231
b4266	idnO	Independent	Mutualistic	3.69606e-05
b4268	idnK	Independent	Mutualistic	2.75972e-06
b4321	gntP	Independent	Mutualistic	0.00121016
b4481	wecF	Independent	Mutualistic	5.38587e-09
b0008	talB	Independent	Dependent	0
b0019	nhaA	Independent	Dependent	3.15318e-05
b0096	lpxC	Independent	Dependent	0
b0112	aroP	Independent	Dependent	0
b0114	aceE	Independent	Dependent	0
b0115	aceF	Independent	Dependent	0
b0116	lpd	Independent	Dependent	0
b0179	lpxD	Independent	Dependent	0
b0181	lpxA	Independent	Dependent	0
b0182	lpxB	Independent	Dependent	0
b0351	mhpF	Independent	Dependent	0.00173449
b0356	frmA	Independent	Dependent	1.14275e-10
b0524	lpxH	Independent	Dependent	0
b0529	folD	Independent	Dependent	0
b0576	pheP	Independent	Dependent	0
b0621	dcuC	Independent	Dependent	0.0012281
b0720	gltA	Independent	Dependent	0
b0721	sdhC	Independent	Dependent	0
b0722	sdhD	Independent	Dependent	0
b0723	sdhA	Independent	Dependent	0
b0724	sdhB	Independent	Dependent	0
b0726	sucA	Independent	Dependent	0
b0727	sucB	Independent	Dependent	0
b0728	sucC	Independent	Dependent	2.03783e-08
b0729	sucD	Independent	Dependent	2.03783e-08
b0767	pgl	Independent	Dependent	0
b0870	ltaE	Independent	Dependent	1.08377e-05
b0886	cydC	Independent	Dependent	7.59127e-11
b0887	cydD	Independent	Dependent	7.59127e-11
b0902	pflA	Independent	Dependent	0
b0903	pflB	Independent	Dependent	0
b0904	focA	Independent	Dependent	0
b0915	lpxK	Independent	Dependent	0
b0918	kdsB	Independent	Dependent	0
b1101	ptsG	Independent	Dependent	9.45803e-05
b1136	icd	Independent	Dependent	0
b1186	nhaB	Independent	Dependent	0.000145055
b1215	kdsA	Independent	Dependent	0
b1216	chaA	Independent	Dependent	3.15318e-05
b1232	purU	Independent	Dependent	0
b1241	adhE	Independent	Dependent	1.14559e-10
b1302	puuE	Independent	Dependent	2.32295e-06
b1380	ldhA	Independent	Dependent	6.97331e-13
b1474	fdnG	Independent	Dependent	2.9976e-13
b1475	fdnH	Independent	Dependent	2.9976e-13
b1476	fdnI	Independent	Dependent	2.9976e-13
b1478	adhP	Independent	Dependent	3.46776e-11
b1492	gadC	Independent	Dependent	0.000678312
b1493	gadB	Independent	Dependent	1.93144e-06
b1602	pntB	Independent	Dependent	0
b1603	pntA	Independent	Dependent	0
b1611	fumC	Independent	Dependent	0.00117753
b1676	pykF	Independent	Dependent	0.000654132
b1778	msrB	Independent	Dependent	0
b1849	purT	Independent	Dependent	0
b1852	zwf	Independent	Dependent	0
b1907	tyrP	Independent	Dependent	0
b2029	gnd	Independent	Dependent	0
b2066	udk	Independent	Dependent	1.19056e-11
b2133	dld	Independent	Dependent	1.06255e-09
b2276	nuoN	Independent	Dependent	0.000678312
b2277	nuoM	Independent	Dependent	0.000678312
b2278	nuoL	Independent	Dependent	0.000678312
b2279	nuoK	Independent	Dependent	0.000678312
b2280	nuoJ	Independent	Dependent	0.000678312
b2281	nuoI	Independent	Dependent	0.000678312
b2282	nuoH	Independent	Dependent	0.000678312
b2283	nuoG	Independent	Dependent	0.000678312
b2284	nuoF	Independent	Dependent	0.000678312
b2285	nuoE	Independent	Dependent	0.000678312
b2286	nuoC	Independent	Dependent	0.000678312
b2287	nuoB	Independent	Dependent	0.000678312
b2288	nuoA	Independent	Dependent	0.000678312
b2296	ackA	Independent	Dependent	0
b2311	ubiX	Independent	Dependent	0.00112751
b2388	glk	Independent	Dependent	4.6408e-09
b2393	nupC	Independent	Dependent	0
b2415	ptsH	Independent	Dependent	5.9672e-05
b2416	ptsI	Independent	Dependent	5.9672e-05
b2417	crr	Independent	Dependent	8.67757e-07
b2464	talA	Independent	Dependent	0
b2480	bcp	Independent	Dependent	0
b2492	focB	Independent	Dependent	2.55351e-15
b2497	uraA	Independent	Dependent	3.33067e-16
b2500	purN	Independent	Dependent	0.00131667
b2551	glyA	Independent	Dependent	3.34491e-06
b2582	trxC	Independent	Dependent	3.83199e-06
b2599	pheA	Independent	Dependent	0
b2600	tyrA	Independent	Dependent	0
b2661	gabD	Independent	Dependent	0.000669378
b2662	gabT	Independent	Dependent	2.22725e-08
b2688	gshA	Independent	Dependent	7.59127e-11
b2780	pyrG	Independent	Dependent	0
b2827	thyA	Independent	Dependent	0
b2913	serA	Independent	Dependent	0
b2943	galP	Independent	Dependent	9.67046e-05
b2947	gshB	Independent	Dependent	7.59127e-11
b2964	nupG	Independent	Dependent	0
b2976	glcB	Independent	Dependent	6.34222e-07
b3114	tdcE	Independent	Dependent	0
b3115	tdcD	Independent	Dependent	0
b3198	kdsC	Independent	Dependent	0
b3236	mdh	Independent	Dependent	1.77714e-06
b3447	ggt	Independent	Dependent	5.31998e-08
b3500	gor	Independent	Dependent	0.000291159
b3517	gadA	Independent	Dependent	1.63827e-08
b3617	kbl	Independent	Dependent	0
b3633	waaA	Independent	Dependent	0
b3843	ubiD	Independent	Dependent	0.00112751
b3892	fdoI	Independent	Dependent	1.11022e-16
b3893	fdoH	Independent	Dependent	1.11022e-16
b3894	fdoG	Independent	Dependent	1.11022e-16
b3951	pflD	Independent	Dependent	0
b3952	pflC	Independent	Dependent	0
b3956	ppc	Independent	Dependent	0
b3962	sthA	Independent	Dependent	4.42979e-13
b4014	aceB	Independent	Dependent	3.08412e-06
b4015	aceA	Independent	Dependent	0
b4025	pgi	Independent	Dependent	8.35554e-06
b4069	acs	Independent	Dependent	7.74585e-05
b4219	msrA	Independent	Dependent	0
b4267	idnD	Independent	Dependent	2.10942e-15
b4388	serB	Independent	Dependent	0
b4471	tdcG	Independent	Dependent	0.000718735
b0008	talB	Independent	Provider	0
b0112	aroP	Independent	Provider	0
b0114	aceE	Independent	Provider	0
b0115	aceF	Independent	Provider	0
b0116	lpd	Independent	Provider	0
b0124	gcd	Independent	Provider	3.63648e-09
b0576	pheP	Independent	Provider	0
b0721	sdhC	Independent	Provider	0
b0722	sdhD	Independent	Provider	0
b0723	sdhA	Independent	Provider	0
b0724	sdhB	Independent	Provider	0
b0767	pgl	Independent	Provider	3.09019e-12
b0837	yliI	Independent	Provider	4.26006e-07
b0886	cydC	Independent	Provider	2.17483e-05
b0887	cydD	Independent	Provider	2.17483e-05
b0902	pflA	Independent	Provider	6.37867e-07
b0904	focA	Independent	Provider	0
b0910	cmk	Independent	Provider	0.000623115
b1232	purU	Independent	Provider	8.19998e-09
b1300	puuC	Independent	Provider	0.00103304
b1302	puuE	Independent	Provider	4.26548e-13
b1380	ldhA	Independent	Provider	2.21975e-05
b1474	fdnG	Independent	Provider	0
b1475	fdnH	Independent	Provider	0
b1476	fdnI	Independent	Provider	0
b1493	gadB	Independent	Provider	2.32386e-10
b1852	zwf	Independent	Provider	3.09019e-12
b1907	tyrP	Independent	Provider	0
b2029	gnd	Independent	Provider	0
b2133	dld	Independent	Provider	6.83709e-05
b2291	yfbR	Independent	Provider	0.000409371
b2406	xapB	Independent	Provider	1.1655e-11
b2464	talA	Independent	Provider	0
b2492	focB	Independent	Provider	8.54345e-08
b2587	kgtP	Independent	Provider	1.4622e-09
b2661	gabD	Independent	Provider	2.07567e-10
b2662	gabT	Independent	Provider	1.49419e-11
b2688	gshA	Independent	Provider	2.17483e-05
b2903	gcvP	Independent	Provider	1.33252e-05
b2904	gcvH	Independent	Provider	1.33252e-05
b2905	gcvT	Independent	Provider	1.33252e-05
b2913	serA	Independent	Provider	3.61088e-10
b2947	gshB	Independent	Provider	2.17483e-05
b2954	rdgB	Independent	Provider	4.84451e-06
b2976	glcB	Independent	Provider	1.02433e-08
b3236	mdh	Independent	Provider	5.15823e-07
b3415	gntT	Independent	Provider	2.00227e-05
b3437	gntK	Independent	Provider	3.24823e-09
b3517	gadA	Independent	Provider	4.69624e-14
b3588	aldB	Independent	Provider	1.43898e-06
b3892	fdoI	Independent	Provider	0
b3893	fdoH	Independent	Provider	0
b3894	fdoG	Independent	Provider	0
b3951	pflD	Independent	Provider	0.00106171
b3952	pflC	Independent	Provider	0.00106171
b3956	ppc	Independent	Provider	0
b4014	aceB	Independent	Provider	1.45039e-05
b4015	aceA	Independent	Provider	0
b4138	dcuA	Independent	Provider	0.000259563
b4265	idnT	Independent	Provider	1.18608e-06
b4268	idnK	Independent	Provider	5.00462e-07
b4321	gntP	Independent	Provider	0.000295147
b4388	serB	Independent	Provider	3.61088e-10
b0096	lpxC	Dependent	Provider	0
b0112	aroP	Dependent	Provider	0
b0114	aceE	Dependent	Provider	0
b0115	aceF	Dependent	Provider	0
b0116	lpd	Dependent	Provider	0
b0124	gcd	Dependent	Provider	8.32012e-12
b0171	pyrH	Dependent	Provider	0.000641754
b0179	lpxD	Dependent	Provider	0
b0181	lpxA	Dependent	Provider	0
b0182	lpxB	Dependent	Provider	0
b0335	prpE	Dependent	Provider	0.000278009
b0356	frmA	Dependent	Provider	1.89642e-07
b0394	mak	Dependent	Provider	0.000627031
b0524	lpxH	Dependent	Provider	0
b0529	folD	Dependent	Provider	1.11022e-16
b0576	pheP	Dependent	Provider	0
b0621	dcuC	Dependent	Provider	0.00163029
b0720	gltA	Dependent	Provider	5.57382e-07
b0721	sdhC	Dependent	Provider	0
b0722	sdhD	Dependent	Provider	0
b0723	sdhA	Dependent	Provider	0
b0724	sdhB	Dependent	Provider	0
b0726	sucA	Dependent	Provider	0
b0727	sucB	Dependent	Provider	0
b0728	sucC	Dependent	Provider	8.63365e-06
b0729	sucD	Dependent	Provider	8.63365e-06
b0767	pgl	Dependent	Provider	0
b0837	yliI	Dependent	Provider	2.7863e-10
b0870	ltaE	Dependent	Provider	0.000525982
b0886	cydC	Dependent	Provider	0
b0887	cydD	Dependent	Provider	0
b0902	pflA	Dependent	Provider	0
b0903	pflB	Dependent	Provider	0
b0910	cmk	Dependent	Provider	1.75573e-05
b0915	lpxK	Dependent	Provider	0
b0918	kdsB	Dependent	Provider	0
b1101	ptsG	Dependent	Provider	1.02004e-05
b1136	icd	Dependent	Provider	1.96895e-07
b1215	kdsA	Dependent	Provider	0
b1232	purU	Dependent	Provider	0.00178835
b1241	adhE	Dependent	Provider	7.79016e-08
b1302	puuE	Dependent	Provider	0
b1380	ldhA	Dependent	Provider	0
b1474	fdnG	Dependent	Provider	0
b1475	fdnH	Dependent	Provider	0
b1476	fdnI	Dependent	Provider	0
b1478	adhP	Dependent	Provider	1.484e-05
b1493	gadB	Dependent	Provider	0
b1602	pntB	Dependent	Provider	0
b1603	pntA	Dependent	Provider	0
b1611	fumC	Dependent	Provider	6.63798e-05
b1676	pykF	Dependent	Provider	0.000692282
b1778	msrB	Dependent	Provider	0
b1849	purT	Dependent	Provider	0
b1851	edd	Dependent	Provider	7.48135e-05
b1852	zwf	Dependent	Provider	0
b2029	gnd	Dependent	Provider	0
b2066	udk	Dependent	Provider	6.95883e-10
b2133	dld	Dependent	Provider	1.33227e-15
b2296	ackA	Dependent	Provider	0
b2388	glk	Dependent	Provider	4.35548e-06
b2393	nupC	Dependent	Provider	0
b2406	xapB	Dependent	Provider	0.000144507
b2415	ptsH	Dependent	Provider	0.000165884
b2416	ptsI	Dependent	Provider	0.000165884
b2417	crr	Dependent	Provider	2.69399e-06
b2480	bcp	Dependent	Provider	0
b2497	uraA	Dependent	Provider	1.58175e-06
b2582	trxC	Dependent	Provider	3.55961e-06
b2587	kgtP	Dependent	Provider	0.00059247
b2599	pheA	Dependent	Provider	0
b2600	tyrA	Dependent	Provider	0
b2661	gabD	Dependent	Provider	4.1811e-13
b2662	gabT	Dependent	Provider	0
b2688	gshA	Dependent	Provider	0
b2780	pyrG	Dependent	Provider	0
b2827	thyA	Dependent	Provider	1.76192e-13
b2903	gcvP	Dependent	Provider	0.000119321
b2904	gcvH	Dependent	Provider	0.000119321
b2905	gcvT	Dependent	Provider	0.000119321
b2913	serA	Dependent	Provider	0
b2920	scpC	Dependent	Provider	0.000278009
b2943	galP	Dependent	Provider	0.000214491
b2947	gshB	Dependent	Provider	0
b2964	nupG	Dependent	Provider	0
b2976	glcB	Dependent	Provider	0
b3114	tdcE	Dependent	Provider	0
b3115	tdcD	Dependent	Provider	0
b3198	kdsC	Dependent	Provider	0
b3236	mdh	Dependent	Provider	9.99201e-16
b3386	rpe	Dependent	Provider	0.000470127
b3403	pck	Dependent	Provider	0.000756083
b3415	gntT	Dependent	Provider	5.91355e-06
b3437	gntK	Dependent	Provider	1.01907e-12
b3517	gadA	Dependent	Provider	0
b3565	xylA	Dependent	Provider	0.000627031
b3617	kbl	Dependent	Provider	0
b3633	waaA	Dependent	Provider	0
b3892	fdoI	Dependent	Provider	0
b3893	fdoH	Dependent	Provider	0
b3894	fdoG	Dependent	Provider	0
b3919	tpiA	Dependent	Provider	0.000544344
b3951	pflD	Dependent	Provider	0
b3952	pflC	Dependent	Provider	0
b3956	ppc	Dependent	Provider	0
b3962	sthA	Dependent	Provider	2.86923e-11
b4014	aceB	Dependent	Provider	1.5854e-13
b4015	aceA	Dependent	Provider	0
b4025	pgi	Dependent	Provider	0.000547458
b4069	acs	Dependent	Provider	0.000342525
b4122	fumB	Dependent	Provider	0.00160436
b4138	dcuA	Dependent	Provider	3.94152e-05
b4219	msrA	Dependent	Provider	1.11022e-16
b4265	idnT	Dependent	Provider	6.86598e-08
b4267	idnD	Dependent	Provider	2.80709e-12
b4268	idnK	Dependent	Provider	2.0287e-09
b4301	sgcE	Dependent	Provider	4.32273e-06
b4321	gntP	Dependent	Provider	1.59986e-05
b4388	serB	Dependent	Provider	0
b4471	tdcG	Dependent	Provider	0.00157338
b4476	gntU	Dependent	Provider	3.42809e-05

## Sheet: GeneCor Btw Commensal Partners
Table S1C: Correlated gene pairs between commensal partners. Co-retained means the partner and dependent in a commensal pair tended to either both lose or both retain the pair of genes, whereas exclusively-retained means one partner tended to retain the gene while the other lost their's or vice-versa.
Gene in dependent	Gene in provider	Direction
b2600	b1602	exclusively-retained
b2600	b1907	exclusively-retained
b2599	b0114	exclusively-retained
b0902	b2029	exclusively-retained
b0114	b0114	exclusively-retained
b0902	b0767	exclusively-retained
b2780	b2406	exclusively-retained
b0114	b1602	exclusively-retained
b0116	b0114	exclusively-retained
b2599	b1602	exclusively-retained
b2599	b0116	exclusively-retained
b2600	b0114	exclusively-retained
b2599	b0576	exclusively-retained
b3951	b2029	exclusively-retained
b2599	b0112	exclusively-retained
b0116	b1602	exclusively-retained
b0903	b2029	exclusively-retained
b3114	b2029	exclusively-retained
b3951	b0767	exclusively-retained
b2600	b0112	exclusively-retained
b3114	b0767	exclusively-retained
b0903	b0767	exclusively-retained
b1849	b0114	exclusively-retained
b2780	b2744	exclusively-retained
b0902	b2464	exclusively-retained
b0767	b2029	exclusively-retained
b0902	b0008	exclusively-retained
b1602	b1602	exclusively-retained
b0112	b2029	exclusively-retained
b0114	b0112	exclusively-retained
b0114	b1907	exclusively-retained
b0096	b2866	exclusively-retained
b0096	b0238	exclusively-retained
b0576	b2029	exclusively-retained
b0767	b0767	exclusively-retained
b2827	b2291	exclusively-retained
b2600	b0576	exclusively-retained
b0114	b0116	exclusively-retained
b1849	b1602	exclusively-retained
b0096	b0337	exclusively-retained
b0096	b2291	exclusively-retained
b2827	b1238	exclusively-retained
b0114	b0576	exclusively-retained
b2780	b0171	exclusively-retained
b2029	b2029	exclusively-retained
b0576	b0767	exclusively-retained
b0116	b0112	exclusively-retained
b0112	b0767	exclusively-retained
b2827	b2406	exclusively-retained
b0096	b1238	exclusively-retained
b2029	b0767	exclusively-retained
b2599	b2913	exclusively-retained
b0116	b1907	exclusively-retained
b0096	b2406	exclusively-retained
b3115	b2029	exclusively-retained
b0116	b0116	exclusively-retained
b3951	b2464	exclusively-retained
b1602	b0114	exclusively-retained
b2600	b0116	exclusively-retained
b0903	b2464	exclusively-retained
b0096	b2954	exclusively-retained
b2600	b0721	exclusively-retained
b0576	b0008	exclusively-retained
b2827	b2954	exclusively-retained
b3951	b0008	exclusively-retained
b2296	b2029	exclusively-retained
b3114	b2464	exclusively-retained
b3114	b0008	exclusively-retained
b0903	b0008	exclusively-retained
b3115	b0767	exclusively-retained
b1602	b0112	exclusively-retained
b2296	b0767	exclusively-retained
b0116	b0576	exclusively-retained
b1849	b1907	exclusively-retained
b2827	b0238	exclusively-retained
b0112	b2464	exclusively-retained
b2827	b2866	exclusively-retained
b0096	b0171	exclusively-retained
b1849	b0116	exclusively-retained
b0096	b2407	exclusively-retained
b1602	b0576	exclusively-retained
b2600	b4015	exclusively-retained
b2827	b4374	exclusively-retained
b2066	b0910	exclusively-retained
b2964	b0910	exclusively-retained
b1602	b1907	exclusively-retained
b1849	b0112	exclusively-retained
b0767	b0008	exclusively-retained
b0112	b0008	exclusively-retained
b1232	b2029	exclusively-retained
b0902	b2492	exclusively-retained
b2599	b1232	exclusively-retained
b1907	b2029	exclusively-retained
b2393	b0910	exclusively-retained
b0904	b0114	exclusively-retained
b2599	b3617	exclusively-retained
b1907	b0767	exclusively-retained
b2600	b1474	exclusively-retained
b4219	b2029	exclusively-retained
b1136	b4015	exclusively-retained
b1849	b0576	exclusively-retained
b1232	b0767	exclusively-retained
b0767	b2464	exclusively-retained
b0721	b2029	exclusively-retained
b0096	b4382	exclusively-retained
b2029	b0008	exclusively-retained
b0720	b4015	exclusively-retained
b1136	b0721	exclusively-retained
b3447	b1849	exclusively-retained
b2480	b2029	exclusively-retained
b1136	b4077	exclusively-retained
b4219	b0767	exclusively-retained
b3951	b0904	exclusively-retained
b2296	b2464	exclusively-retained
b3115	b2464	exclusively-retained
b0721	b0767	exclusively-retained
b0576	b2464	exclusively-retained
b0720	b0721	exclusively-retained
b1136	b3653	exclusively-retained
b2492	b0114	exclusively-retained
b0114	b2406	exclusively-retained
b0720	b4077	exclusively-retained
b1136	b3236	exclusively-retained
b2600	b3892	exclusively-retained
b0902	b0904	exclusively-retained
b3617	b2029	exclusively-retained
b0720	b3653	exclusively-retained
b2827	b4384	exclusively-retained
b2029	b2464	exclusively-retained
b0114	b2913	exclusively-retained
b0720	b3236	exclusively-retained
b2913	b2029	exclusively-retained
b2480	b0767	exclusively-retained
b2599	b2296	exclusively-retained
b3115	b0008	exclusively-retained
b2492	b1602	exclusively-retained
b0902	b0902	exclusively-retained
b0096	b4384	exclusively-retained
b2913	b0767	exclusively-retained
b2827	b0337	exclusively-retained
b3114	b2492	exclusively-retained
b2599	b0726	exclusively-retained
b2296	b0008	exclusively-retained
b0116	b2913	exclusively-retained
b2600	b3236	exclusively-retained
b3951	b0902	exclusively-retained
b1907	b2464	exclusively-retained
b2600	b3588	exclusively-retained
b0114	b0721	exclusively-retained
b4015	b2029	exclusively-retained
b3617	b0767	exclusively-retained
b2600	b1232	exclusively-retained
b1136	b4014	exclusively-retained
b1232	b2464	exclusively-retained
b0096	b3831	exclusively-retained
b2600	b3517	exclusively-retained
b0902	b1849	exclusively-retained
b0903	b0904	exclusively-retained
b0720	b4014	exclusively-retained
b2600	b1302	exclusively-retained
b2497	b0910	exclusively-retained
b2827	b4382	exclusively-retained
b0902	b3951	exclusively-retained
b0096	b1623	exclusively-retained
b0114	b1232	exclusively-retained
b2599	b3956	exclusively-retained
b2600	b2976	exclusively-retained
b0904	b1602	exclusively-retained
b2492	b0576	exclusively-retained
b1778	b2029	exclusively-retained
b0886	b2029	exclusively-retained
b2688	b2029	exclusively-retained
b0903	b2492	exclusively-retained
b2599	b3115	exclusively-retained
b1474	b2029	exclusively-retained
b4015	b0767	exclusively-retained
b0116	b2406	exclusively-retained
b2480	b2464	exclusively-retained
b2964	b2251	exclusively-retained
b2964	b3640	exclusively-retained
b1602	b0116	exclusively-retained
b2827	b2407	exclusively-retained
b0114	b3115	exclusively-retained
b0720	b2587	exclusively-retained
b2066	b2251	exclusively-retained
b1136	b2587	exclusively-retained
b3447	b0870	exclusively-retained
b3951	b3437	exclusively-retained
b0114	b0886	exclusively-retained
b0114	b2688	exclusively-retained
b2600	b4014	exclusively-retained
b2600	b2662	exclusively-retained
b4219	b0008	exclusively-retained
b3951	b2388	exclusively-retained
b2599	b1778	exclusively-retained
b0902	b3114	exclusively-retained
b3951	b2492	exclusively-retained
b3115	b0902	exclusively-retained
b2599	b2480	exclusively-retained
b1778	b0767	exclusively-retained
b2066	b0337	exclusively-retained
b2393	b2251	exclusively-retained
b2393	b3640	exclusively-retained
b0529	b2029	exclusively-retained
b0096	b2066	exclusively-retained
b0886	b0767	exclusively-retained
b2688	b0767	exclusively-retained
b0116	b3115	exclusively-retained
b2827	b1623	exclusively-retained
b3892	b2029	exclusively-retained
b0114	b4015	exclusively-retained
b1474	b0767	exclusively-retained
b2600	b1493	exclusively-retained
b0529	b0767	exclusively-retained
b0576	b2492	exclusively-retained
b0904	b1907	exclusively-retained
b2492	b0116	exclusively-retained
b4219	b2464	exclusively-retained
b1302	b2029	exclusively-retained
b1232	b0008	exclusively-retained
b2066	b3640	exclusively-retained
b1907	b0008	exclusively-retained
b0726	b0114	exclusively-retained
b0902	b2388	exclusively-retained
b3951	b1849	exclusively-retained
b3956	b1602	exclusively-retained
b2066	b2502	exclusively-retained
b2599	b0886	exclusively-retained
b2599	b2688	exclusively-retained
b3114	b0902	exclusively-retained
b3115	b2492	exclusively-retained
b0116	b1232	exclusively-retained
b1602	b2406	exclusively-retained
b0903	b0902	exclusively-retained
b0114	b3617	exclusively-retained
b3956	b2662	exclusively-retained
b0721	b2464	exclusively-retained
b1602	b1478	exclusively-retained
b0116	b0886	exclusively-retained
b0116	b2688	exclusively-retained
b0112	b0904	exclusively-retained
b3892	b0767	exclusively-retained
b0116	b0721	exclusively-retained
b3115	b1849	exclusively-retained
b2582	b2029	exclusively-retained
b0902	b0837	exclusively-retained
b0903	b3951	exclusively-retained
b0529	b0902	exclusively-retained
b0112	b0902	exclusively-retained
b1302	b0767	exclusively-retained
b0114	b2296	exclusively-retained
b2066	b4226	exclusively-retained
b0902	b3437	exclusively-retained
b0902	b3415	exclusively-retained
b3951	b0124	exclusively-retained
b2600	b2587	exclusively-retained
b3114	b1849	exclusively-retained
b0904	b0116	exclusively-retained
b2492	b1907	exclusively-retained
b0902	b0910	exclusively-retained
b3617	b0008	exclusively-retained
b2480	b0008	exclusively-retained
b1136	b1602	exclusively-retained
b2600	b2029	co-retained
b2600	b0767	co-retained
b2600	b0008	co-retained
b2600	b2464	co-retained
b0114	b2029	co-retained
b0902	b0114	co-retained
b2599	b2029	co-retained
b0114	b0767	co-retained
b0902	b1602	co-retained
b2599	b0767	co-retained
b0116	b2029	co-retained
b3951	b0114	co-retained
b0116	b0767	co-retained
b0903	b0114	co-retained
b3951	b1602	co-retained
b1602	b2029	co-retained
b1849	b2029	co-retained
b2599	b2464	co-retained
b2599	b0008	co-retained
b3114	b0114	co-retained
b0114	b2464	co-retained
b2780	b0910	co-retained
b1602	b0767	co-retained
b0903	b1602	co-retained
b2964	b2406	co-retained
b3114	b1602	co-retained
b0902	b1907	co-retained
b0114	b0008	co-retained
b0096	b2508	co-retained
b2066	b2406	co-retained
b1849	b0767	co-retained
b0902	b0116	co-retained
b2393	b2406	co-retained
b0902	b0112	co-retained
b0767	b1602	co-retained
b0576	b0114	co-retained
b0902	b0576	co-retained
b0116	b2464	co-retained
b0112	b0114	co-retained
b0112	b1602	co-retained
b0576	b1602	co-retained
b3447	b0886	co-retained
b3447	b2688	co-retained
b3115	b0114	co-retained
b0116	b0008	co-retained
b2599	b0902	co-retained
b3951	b0116	co-retained
b2029	b1602	co-retained
b0096	b0910	co-retained
b3951	b1907	co-retained
b0903	b0116	co-retained
b3114	b1907	co-retained
b1849	b2464	co-retained
b3951	b0576	co-retained
b0903	b1907	co-retained
b0767	b0114	co-retained
b0903	b0112	co-retained
b2296	b0114	co-retained
b0767	b0112	co-retained
b3115	b1602	co-retained
b1602	b0008	co-retained
b2029	b0112	co-retained
b1849	b0008	co-retained
b3114	b0116	co-retained
b2296	b1602	co-retained
b0112	b1907	co-retained
b3951	b0112	co-retained
b2497	b1006	co-retained
b2780	b0337	co-retained
b2827	b2508	co-retained
b3114	b0576	co-retained
b3114	b0112	co-retained
b2600	b3956	co-retained
b0576	b1907	co-retained
b0112	b0112	co-retained
b0576	b0576	co-retained
b0903	b0576	co-retained
b0576	b0112	co-retained
b2066	b2744	co-retained
b2599	b1849	co-retained
b2599	b0904	co-retained
b0112	b0576	co-retained
b2599	b1907	co-retained
b0767	b0576	co-retained
b2780	b2502	co-retained
b2066	b0171	co-retained
b1907	b1907	co-retained
b0576	b0116	co-retained
b2599	b2492	co-retained
b0767	b1907	co-retained
b2600	b0837	co-retained
b1232	b0114	co-retained
b1136	b3956	co-retained
b2780	b4226	co-retained
b2600	b3437	co-retained
b2780	b2501	co-retained
b2780	b2251	co-retained
b2780	b3640	co-retained
b2600	b4268	co-retained
b2600	b2492	co-retained
b1602	b2464	co-retained
b2029	b0114	co-retained
b2600	b0124	co-retained
b1232	b1602	co-retained
b2599	b3951	co-retained
b1907	b1602	co-retained
b0720	b3956	co-retained
b0114	b1849	co-retained
b2029	b0576	co-retained
b2600	b0904	co-retained
b2296	b0112	co-retained
b2492	b2029	co-retained
b0114	b2492	co-retained
b1238	b2291	co-retained
b0114	b0902	co-retained
b2599	b3114	co-retained
b4219	b0114	co-retained
b2599	b0903	co-retained
b2964	b2744	co-retained
b1380	b1380	co-retained
b4219	b0112	co-retained
b2964	b0171	co-retained
b0114	b0904	co-retained
b3115	b1907	co-retained
b3956	b2029	co-retained
b2296	b1907	co-retained
b2492	b0767	co-retained
b0112	b0116	co-retained
b4219	b1602	co-retained
b0116	b1849	co-retained
b3115	b0116	co-retained
b2393	b0171	co-retained
b2029	b1907	co-retained
b0902	b1232	co-retained
b1238	b2954	co-retained
b3115	b0576	co-retained
b3956	b0767	co-retained
b2480	b0114	co-retained
b2480	b1907	co-retained
b1241	b1478	co-retained
b0356	b0356	co-retained
b2393	b2744	co-retained
b2587	b2587	co-retained
b1380	b2133	co-retained
b0114	b3951	co-retained
b2133	b2133	co-retained
b1241	b1241	co-retained
b0356	b1478	co-retained
b0116	b0904	co-retained
b3617	b0114	co-retained
b2780	b1238	co-retained
b0529	b0114	co-retained
b2827	b2744	co-retained
b2600	b4476	co-retained
b2480	b1602	co-retained
b0114	b3114	co-retained
b2600	b4267	co-retained
b2497	b0337	co-retained
b0116	b0902	co-retained
b2913	b1602	co-retained
b2296	b0116	co-retained
b0886	b1602	co-retained
b2688	b1602	co-retained
b0904	b2029	co-retained
b0116	b3951	co-retained
b0116	b2492	co-retained
b2780	b1006	co-retained
b2599	b4015	co-retained
b3447	b2296	co-retained
b2600	b4321	co-retained
b2599	b1474	co-retained
b2780	b2143	co-retained
b2600	b2406	co-retained
b0114	b2388	co-retained
b4015	b1602	co-retained
b0721	b1602	co-retained
b2600	b3962	co-retained
b2600	b2388	co-retained
b1232	b0112	co-retained
b1778	b0114	co-retained
b2599	b3892	co-retained
b2600	b4265	co-retained
b2600	b3415	co-retained
b0096	b2251	co-retained
b2780	b2498	co-retained
b0096	b3640	co-retained
b0356	b1241	co-retained
b0902	b2406	co-retained
b0767	b0116	co-retained
b0351	b1241	co-retained
b3617	b1602	co-retained
b1474	b0114	co-retained
b3951	b2406	co-retained
b0902	b2913	co-retained
b0114	b3437	co-retained
b2133	b1380	co-retained
b1849	b2492	co-retained
b0886	b0114	co-retained
b2688	b0114	co-retained
b1136	b0767	co-retained
b1849	b0902	co-retained
b1478	b1241	co-retained
b2599	b0721	co-retained
b0351	b0356	co-retained
b1232	b0116	co-retained
b0529	b0112	co-retained
b0351	b1478	co-retained
b0904	b0767	co-retained
b0903	b1232	co-retained
b1778	b1602	co-retained
b2029	b0116	co-retained
b3653	b0886	co-retained
b3653	b2688	co-retained
b1849	b0904	co-retained
b0114	b0837	co-retained
b2492	b0008	co-retained
b0720	b0767	co-retained
b3892	b0114	co-retained
b3617	b1907	co-retained
b0114	b3956	co-retained
b3617	b0112	co-retained
b0902	b0721	co-retained
b3447	b2551	co-retained
b4219	b0116	co-retained
b1474	b1602	co-retained
b1232	b1907	co-retained
b2497	b0171	co-retained
b2599	b0837	co-retained
b1238	b1238	co-retained
b0116	b3114	co-retained
b0721	b0114	co-retained
b0529	b1602	co-retained
b2599	b3437	co-retained
b4015	b0114	co-retained
b1493	b0114	co-retained
b0114	b0910	co-retained
b2599	b4268	co-retained
b3114	b0721	co-retained
b0904	b2464	co-retained
b0116	b2388	co-retained
b2599	b0124	co-retained
b0401	b0401	co-retained
b2913	b0114	co-retained
b2780	b1907	co-retained
b3528	b1302	co-retained
b0576	b2480	co-retained
b3528	b3517	co-retained
b2599	b2976	co-retained
b0902	b0886	co-retained
b0902	b2688	co-retained
b0008	b0112	co-retained
b3951	b1232	co-retained
b3115	b0112	co-retained
b1302	b0114	co-retained
b2964	b2954	co-retained
b2780	b3831	co-retained
b0721	b3517	co-retained
b2827	b2251	co-retained
b3447	b3115	co-retained
b2827	b3640	co-retained
b0721	b0576	co-retained
b2406	b2406	co-retained
b0096	b4094	co-retained
b0721	b2662	co-retained
b0112	b1232	co-retained
b1478	b0356	co-retained
b0529	b1907	co-retained
b0114	b3415	co-retained
b2600	b2291	co-retained
b0114	b0124	co-retained
b0576	b1232	co-retained
b1302	b1602	co-retained
b0356	b3588	co-retained
b1907	b1474	co-retained
b0116	b3437	co-retained
b1291	b0238	co-retained
b3396	b2976	co-retained
b0910	b2406	co-retained
b1136	b2029	co-retained
b0116	b0910	co-retained
b0767	b1474	co-retained
b1602	b2492	co-retained
b2780	b2291	co-retained
b1136	b3089	co-retained
b1241	b0356	co-retained

## Sheet: Gene-Metabolite Correlation
Table S1D: Significant associations between genes and metabolic phenotypes in commensal species. Each line contains one association between a specific gene and the phenotype of either depending on that metabolite in the dependent partner or providing that metabolite in the provider partner. The direction column indiciates whether the gene was significantly lost or significantly retained in evolve…
Gene	Metabolite	P-Value	Partner	Direction
b1474	Formate	0	dependent	lost
b1475	Formate	0	dependent	lost
b1476	Formate	0	dependent	lost
b1232	Formate	0	dependent	lost
b2480	Formate	0	dependent	lost
b1778	Formate	0	dependent	lost
b2688	Formate	0	dependent	lost
b2947	Formate	0	dependent	lost
b0886	Formate	0	dependent	lost
b0887	Formate	0	dependent	lost
b4219	Formate	0	dependent	lost
b2296	Formate	0	dependent	lost
b3115	Formate	0	dependent	lost
b4015	Formate	0	dependent	lost
b0721	Formate	0	dependent	lost
b0722	Formate	0	dependent	lost
b0723	Formate	0	dependent	lost
b0724	Formate	0	dependent	lost
b3617	Formate	0	dependent	lost
b0903	Formate	0	dependent	lost
b3114	Formate	0	dependent	lost
b3951	Formate	0	dependent	lost
b3952	Formate	0	dependent	lost
b2464	Formate	0	dependent	lost
b0008	Formate	0	dependent	lost
b0902	Formate	0	dependent	lost
b2708	KDO-2-lipid-IV-A	0	dependent	lost
b3197	KDO-2-lipid-IV-A	0	dependent	lost
b0767	Formate	0	dependent	lost
b1852	Formate	0	dependent	lost
b2029	CO2	0	dependent	lost
b2029	Formate	0	dependent	lost
b2913	Formate	0	dependent	lost
b4388	Formate	0	dependent	lost
b0529	Formate	0	dependent	lost
b3956	Succinate	0	dependent	lost
b2600	CO2	0	dependent	lost
b2600	Cytidine	0	dependent	lost
b2600	Formate	0	dependent	lost
b2600	L-Glutamate	0	dependent	lost
b2600	Reduced-glutathione	0	dependent	lost
b2600	KDO-2-lipid-IV-A	0	dependent	lost
b2600	L-Phenylalanine	0	dependent	lost
b2600	Succinate	0	dependent	lost
b2600	L-Tyrosine	0	dependent	lost
b2600	Uracil	0	dependent	lost
b2599	CO2	0	dependent	lost
b2599	Cytidine	0	dependent	lost
b2599	Reduced-glutathione	0	dependent	lost
b2599	KDO-2-lipid-IV-A	0	dependent	lost
b2599	L-Phenylalanine	0	dependent	lost
b2599	L-Serine	0	dependent	lost
b2599	L-Tyrosine	0	dependent	lost
b2780	CO2	0	dependent	lost
b2780	Cytidine	0	dependent	lost
b0096	Acetate	0	dependent	lost
b0096	KDO-2-lipid-IV-A	0	dependent	lost
b0096	L-Serine	0	dependent	lost
b0096	Thymidine	0	dependent	lost
b0179	Acetate	0	dependent	lost
b0179	KDO-2-lipid-IV-A	0	dependent	lost
b0179	L-Serine	0	dependent	lost
b0179	Thymidine	0	dependent	lost
b0181	Acetate	0	dependent	lost
b0181	KDO-2-lipid-IV-A	0	dependent	lost
b0181	L-Serine	0	dependent	lost
b0181	Thymidine	0	dependent	lost
b0182	Acetate	0	dependent	lost
b0182	KDO-2-lipid-IV-A	0	dependent	lost
b0182	L-Serine	0	dependent	lost
b0182	Thymidine	0	dependent	lost
b0524	Acetate	0	dependent	lost
b0524	KDO-2-lipid-IV-A	0	dependent	lost
b0524	L-Serine	0	dependent	lost
b0524	Thymidine	0	dependent	lost
b0915	Acetate	0	dependent	lost
b0915	KDO-2-lipid-IV-A	0	dependent	lost
b0915	L-Serine	0	dependent	lost
b0915	Thymidine	0	dependent	lost
b0918	Acetate	0	dependent	lost
b0918	KDO-2-lipid-IV-A	0	dependent	lost
b0918	L-Serine	0	dependent	lost
b0918	Thymidine	0	dependent	lost
b1215	Acetate	0	dependent	lost
b1215	KDO-2-lipid-IV-A	0	dependent	lost
b1215	L-Serine	0	dependent	lost
b1215	Thymidine	0	dependent	lost
b3198	Acetate	0	dependent	lost
b3198	KDO-2-lipid-IV-A	0	dependent	lost
b3198	L-Serine	0	dependent	lost
b3198	Thymidine	0	dependent	lost
b3633	Acetate	0	dependent	lost
b3633	KDO-2-lipid-IV-A	0	dependent	lost
b3633	L-Serine	0	dependent	lost
b3633	Thymidine	0	dependent	lost
b2827	KDO-2-lipid-IV-A	0	dependent	lost
b2827	L-Serine	0	dependent	lost
b2827	Thymidine	0	dependent	lost
b1136	CO2	0	dependent	lost
b1136	L-Glutamate	0	dependent	lost
b0720	CO2	0	dependent	lost
b0720	L-Glutamate	0	dependent	lost
b1761	Cytidine	0	dependent	lost
b2780	L-Phenylalanine	5.55112e-16	dependent	lost
b3892	Formate	8.88178e-16	dependent	lost
b3893	Formate	8.88178e-16	dependent	lost
b3894	Formate	8.88178e-16	dependent	lost
b2780	Formate	2.88658e-15	dependent	lost
b2913	L-Serine	5.70655e-14	dependent	lost
b4388	L-Serine	5.70655e-14	dependent	lost
b3962	Formate	1.73084e-13	dependent	lost
b0337	Cytidine	3.75588e-13	dependent	lost
b0767	CO2	3.93463e-13	dependent	lost
b1852	CO2	3.93463e-13	dependent	lost
b4267	Formate	5.47451e-13	dependent	lost
b1136	L-Tyrosine	3.6946e-12	dependent	lost
b0720	L-Tyrosine	3.6946e-12	dependent	lost
b2388	Formate	1.18123e-11	dependent	lost
b0171	Cytidine	2.68759e-11	dependent	lost
b4014	Formate	2.48709e-10	dependent	lost
b2029	L-Tyrosine	1.94533e-09	dependent	lost
b0171	Uracil	2.46824e-09	dependent	lost
b0096	Formate	3.51291e-09	dependent	lost
b0179	Formate	3.51291e-09	dependent	lost
b0181	Formate	3.51291e-09	dependent	lost
b0182	Formate	3.51291e-09	dependent	lost
b0524	Formate	3.51291e-09	dependent	lost
b0915	Formate	3.51291e-09	dependent	lost
b0918	Formate	3.51291e-09	dependent	lost
b1215	Formate	3.51291e-09	dependent	lost
b3198	Formate	3.51291e-09	dependent	lost
b3633	Formate	3.51291e-09	dependent	lost
b1302	Formate	3.61658e-09	dependent	lost
b2551	Formate	5.59734e-09	dependent	lost
b3517	Formate	8.36262e-09	dependent	lost
b4025	Formate	8.60245e-09	dependent	lost
b4067	Reduced-glutathione	1.35653e-08	dependent	lost
b1493	Formate	2.38624e-08	dependent	lost
b2662	Formate	5.52488e-08	dependent	lost
b2976	Formate	7.53437e-08	dependent	lost
b0008	L-Tyrosine	1.08522e-07	dependent	lost
b0728	Formate	3.18433e-07	dependent	lost
b0729	Formate	3.18433e-07	dependent	lost
b0767	L-Tyrosine	3.37977e-07	dependent	lost
b1852	L-Tyrosine	3.37977e-07	dependent	lost
b2582	Formate	4.65653e-07	dependent	lost
b3951	L-Tyrosine	6.41453e-07	dependent	lost
b3952	L-Tyrosine	6.41453e-07	dependent	lost
b4067	L-Serine	1.29663e-06	dependent	lost
b3089	Reduced-glutathione	1.58026e-06	dependent	lost
b0096	L-Phenylalanine	2.95177e-06	dependent	lost
b0179	L-Phenylalanine	2.95177e-06	dependent	lost
b0181	L-Phenylalanine	2.95177e-06	dependent	lost
b0182	L-Phenylalanine	2.95177e-06	dependent	lost
b0524	L-Phenylalanine	2.95177e-06	dependent	lost
b0915	L-Phenylalanine	2.95177e-06	dependent	lost
b0918	L-Phenylalanine	2.95177e-06	dependent	lost
b1215	L-Phenylalanine	2.95177e-06	dependent	lost
b3198	L-Phenylalanine	2.95177e-06	dependent	lost
b3633	L-Phenylalanine	2.95177e-06	dependent	lost
b3089	L-Glutamate	5.23679e-06	dependent	lost
b0116	CO2	7.2465e-06	dependent	lost
b2498	Cytidine	1.15837e-05	dependent	lost
b0114	CO2	1.91044e-05	dependent	lost
b0115	CO2	1.91044e-05	dependent	lost
b2744	Cytidine	2.42382e-05	dependent	lost
b2827	Formate	2.9843e-05	dependent	lost
b4067	L-Glutamate	3.06256e-05	dependent	lost
b2661	Formate	3.11627e-05	dependent	lost
b2415	Formate	3.52663e-05	dependent	lost
b2416	Formate	3.52663e-05	dependent	lost
b1006	Cytidine	3.86541e-05	dependent	lost
b3236	Formate	4.15709e-05	dependent	lost
b2780	L-Tyrosine	6.05129e-05	dependent	lost
b0096	L-Tyrosine	6.05129e-05	dependent	lost
b0179	L-Tyrosine	6.05129e-05	dependent	lost
b0181	L-Tyrosine	6.05129e-05	dependent	lost
b0182	L-Tyrosine	6.05129e-05	dependent	lost
b0524	L-Tyrosine	6.05129e-05	dependent	lost
b0915	L-Tyrosine	6.05129e-05	dependent	lost
b0918	L-Tyrosine	6.05129e-05	dependent	lost
b1215	L-Tyrosine	6.05129e-05	dependent	lost
b3198	L-Tyrosine	6.05129e-05	dependent	lost
b3633	L-Tyrosine	6.05129e-05	dependent	lost
b2920	Formate	6.86395e-05	dependent	lost
b0335	Formate	6.86395e-05	dependent	lost
b2417	Formate	7.20182e-05	dependent	lost
b2029	L-Phenylalanine	0.000106503	dependent	lost
b1907	L-Phenylalanine	0.00010692	dependent	lost
b2415	Cytidine	0.000126015	dependent	lost
b2416	Cytidine	0.000126015	dependent	lost
b3640	Thymidine	0.000188722	dependent	lost
b2251	Thymidine	0.000269579	dependent	lost
b3708	Formate	0.000317793	dependent	lost
b0767	L-Serine	0.000352526	dependent	lost
b1852	L-Serine	0.000352526	dependent	lost
b1291	L-Tyrosine	0.00038269	dependent	lost
b3290	L-Tyrosine	0.00038269	dependent	lost
b0767	L-Phenylalanine	0.000440077	dependent	lost
b1852	L-Phenylalanine	0.000440077	dependent	lost
b4471	Formate	0.000580684	dependent	lost
b3212	Cytidine	0	dependent	retained
b3213	Cytidine	0	dependent	retained
b2497	Uracil	0	dependent	retained
b1300	CO2	0	dependent	retained
b4069	Acetate	0	dependent	retained
b0401	Acetate	0	dependent	retained
b2393	Cytidine	0	dependent	retained
b2393	KDO-2-lipid-IV-A	0	dependent	retained
b2393	L-Serine	0	dependent	retained
b2393	Thymidine	0	dependent	retained
b2964	Cytidine	0	dependent	retained
b2964	KDO-2-lipid-IV-A	0	dependent	retained
b2964	Thymidine	0	dependent	retained
b0356	CO2	0	dependent	retained
b1478	CO2	0	dependent	retained
b3447	Reduced-glutathione	0	dependent	retained
b2066	Cytidine	0	dependent	retained
b1907	Formate	0	dependent	retained
b1907	L-Tyrosine	0	dependent	retained
b0112	Formate	0	dependent	retained
b0112	L-Phenylalanine	0	dependent	retained
b0112	L-Tyrosine	0	dependent	retained
b0576	Formate	0	dependent	retained
b0576	L-Phenylalanine	0	dependent	retained
b0576	L-Tyrosine	0	dependent	retained
b0721	Succinate	0	dependent	retained
b0722	Succinate	0	dependent	retained
b0723	Succinate	0	dependent	retained
b0724	Succinate	0	dependent	retained
b1238	Thymidine	0	dependent	retained
b1238	Uracil	0	dependent	retained
b2406	Cytidine	0	dependent	retained
b3653	L-Glutamate	0	dependent	retained
b3653	Reduced-glutathione	0	dependent	retained
b0726	Formate	0	dependent	retained
b0727	Formate	0	dependent	retained
b3089	L-Serine	0	dependent	retained
b0114	Formate	0	dependent	retained
b0114	L-Tyrosine	0	dependent	retained
b0115	Formate	0	dependent	retained
b0115	L-Tyrosine	0	dependent	retained
b2492	Formate	0	dependent	retained
b0904	Formate	0	dependent	retained
b1602	Formate	0	dependent	retained
b1603	Formate	0	dependent	retained
b0116	Formate	0	dependent	retained
b0910	Cytidine	0	dependent	retained
b1849	Formate	0	dependent	retained
b3956	Formate	0	dependent	retained
b2366	KDO-2-lipid-IV-A	1.66533e-15	dependent	retained
b0963	Succinate	9.76996e-15	dependent	retained
b0160	Uracil	2.17604e-14	dependent	retained
b1006	Uracil	1.36113e-13	dependent	retained
b3588	CO2	6.80567e-13	dependent	retained
b1380	Formate	8.80296e-13	dependent	retained
b4384	Uracil	8.88845e-13	dependent	retained
b0351	CO2	4.5326e-12	dependent	retained
b2406	Thymidine	8.49931e-12	dependent	retained
b2954	Uracil	5.25918e-11	dependent	retained
b0477	Uracil	1.05575e-10	dependent	retained
b0116	L-Tyrosine	1.52843e-10	dependent	retained
b2133	Succinate	2.6836e-10	dependent	retained
b2291	Uracil	4.93398e-10	dependent	retained
b2133	Formate	8.54477e-10	dependent	retained
b0401	Cytidine	9.94552e-10	dependent	retained
b0576	Succinate	2.65261e-09	dependent	retained
b1241	CO2	2.98295e-09	dependent	retained
b3640	Cytidine	8.84731e-09	dependent	retained
b4382	Uracil	1.54303e-08	dependent	retained
b1478	Formate	2.70473e-08	dependent	retained
b2964	Formate	4.57493e-08	dependent	retained
b2366	Thymidine	6.31532e-08	dependent	retained
b1241	Formate	1.10618e-07	dependent	retained
b2781	Uracil	1.71182e-07	dependent	retained
b2210	Succinate	2.80767e-07	dependent	retained
b2796	L-Serine	2.82673e-07	dependent	retained
b2587	CO2	4.02809e-07	dependent	retained
b0870	Formate	6.26471e-07	dependent	retained
b2407	Uracil	7.19694e-07	dependent	retained
b1602	L-Tyrosine	8.52402e-07	dependent	retained
b1603	L-Tyrosine	8.52402e-07	dependent	retained
b0112	Cytidine	1.33184e-06	dependent	retained
b2393	Formate	2.20109e-06	dependent	retained
b3588	Cytidine	2.39207e-06	dependent	retained
b2964	L-Phenylalanine	2.95177e-06	dependent	retained
b1539	KDO-2-lipid-IV-A	3.65978e-06	dependent	retained
b0910	Uracil	6.38836e-06	dependent	retained
b3116	L-Serine	8.68913e-06	dependent	retained
b3403	Succinate	1.50558e-05	dependent	retained
b0514	Succinate	3.17306e-05	dependent	retained
b4382	Reduced-glutathione	3.76822e-05	dependent	retained
b0635	Reduced-glutathione	5.85096e-05	dependent	retained
b2497	L-Tyrosine	6.05129e-05	dependent	retained
b3437	Formate	7.39754e-05	dependent	retained
b0411	Acetate	8.31851e-05	dependent	retained
b0114	Succinate	8.89896e-05	dependent	retained
b0115	Succinate	8.89896e-05	dependent	retained
b2943	Formate	0.000131419	dependent	retained
b2883	Succinate	0.000140512	dependent	retained
b0114	Cytidine	0.000157251	dependent	retained
b0115	Cytidine	0.000157251	dependent	retained
b0394	Formate	0.000175225	dependent	retained
b3565	Formate	0.000175225	dependent	retained
b2789	Reduced-glutathione	0.000182708	dependent	retained
b0356	Formate	0.000207891	dependent	retained
b4077	L-Glutamate	0.000252905	dependent	retained
b1676	Formate	0.000309176	dependent	retained
b3945	L-Glutamate	0.000326857	dependent	retained
b0114	L-Serine	0.000476952	dependent	retained
b0115	L-Serine	0.000476952	dependent	retained
b0411	L-Tyrosine	0.000573813	dependent	retained
b1602	L-Phenylalanine	0.000581778	dependent	retained
b1603	L-Phenylalanine	0.000581778	dependent	retained
b4122	Succinate	0.000620391	dependent	retained
b1232	Formate	0	provider	lost
b2464	L-Phenylalanine	0	provider	lost
b2464	L-Tyrosine	0	provider	lost
b0008	L-Phenylalanine	0	provider	lost
b0008	L-Tyrosine	0	provider	lost
b0114	Formate	0	provider	lost
b0115	Formate	0	provider	lost
b1602	Formate	0	provider	lost
b1603	Formate	0	provider	lost
b0902	L-Phenylalanine	0	provider	lost
b0767	L-Phenylalanine	0	provider	lost
b0767	L-Tyrosine	0	provider	lost
b1852	L-Phenylalanine	0	provider	lost
b1852	L-Tyrosine	0	provider	lost
b0116	Formate	0	provider	lost
b0910	Cytidine	0	provider	lost
b0910	KDO-2-lipid-IV-A	0	provider	lost
b2029	L-Phenylalanine	0	provider	lost
b2029	L-Tyrosine	0	provider	lost
b2943	L-Serine	0	provider	lost
b1849	Reduced-glutathione	0	provider	lost
b1849	L-Phenylalanine	0	provider	lost
b2508	KDO-2-lipid-IV-A	0	provider	lost
b2508	Thymidine	0	provider	lost
b3956	L-Glutamate	0	provider	lost
b3956	L-Tyrosine	0	provider	lost
b0910	Uracil	3.33067e-15	provider	lost
b2388	L-Serine	4.996e-15	provider	lost
b0337	Cytidine	1.32117e-14	provider	lost
b3437	L-Tyrosine	1.75415e-14	provider	lost
b1676	L-Serine	1.80966e-14	provider	lost
b1854	L-Serine	3.18634e-14	provider	lost
b0124	L-Tyrosine	1.00142e-13	provider	lost
b0837	L-Tyrosine	1.23235e-13	provider	lost
b4268	L-Tyrosine	6.95888e-13	provider	lost
b3956	CO2	5.04163e-12	provider	lost
b2501	Cytidine	1.63891e-11	provider	lost
b4226	Cytidine	2.35036e-11	provider	lost
b2502	Cytidine	2.39094e-11	provider	lost
b2251	Cytidine	4.12439e-11	provider	lost
b3640	Cytidine	5.49932e-11	provider	lost
b2492	L-Phenylalanine	7.24996e-11	provider	lost
b3951	L-Phenylalanine	7.8161e-11	provider	lost
b3952	L-Phenylalanine	7.8161e-11	provider	lost
b0767	L-Glutamate	1.64923e-10	provider	lost
b1852	L-Glutamate	1.64923e-10	provider	lost
b2029	L-Glutamate	3.74168e-10	provider	lost
b0904	L-Phenylalanine	7.35379e-10	provider	lost
b1602	L-Serine	1.11803e-09	provider	lost
b1603	L-Serine	1.11803e-09	provider	lost
b0394	L-Serine	1.56849e-09	provider	lost
b3565	L-Serine	1.56849e-09	provider	lost
b3956	Formate	2.52674e-09	provider	lost
b3114	L-Phenylalanine	3.99823e-09	provider	lost
b0903	L-Phenylalanine	1.24582e-08	provider	lost
b0114	L-Serine	1.83449e-08	provider	lost
b0115	L-Serine	1.83449e-08	provider	lost
b4067	L-Glutamate	4.04204e-08	provider	lost
b2744	Thymidine	4.90387e-08	provider	lost
b2903	Formate	8.61581e-08	provider	lost
b2904	Formate	8.61581e-08	provider	lost
b2905	Formate	8.61581e-08	provider	lost
b1814	L-Serine	8.92845e-08	provider	lost
b4265	L-Tyrosine	1.05113e-07	provider	lost
b4321	L-Tyrosine	1.68465e-07	provider	lost
b4067	L-Serine	1.89446e-07	provider	lost
b2797	L-Serine	2.10699e-07	provider	lost
b3415	L-Tyrosine	2.69937e-07	provider	lost
b4476	L-Tyrosine	4.04292e-07	provider	lost
b1238	Cytidine	1.31874e-06	provider	lost
b0529	L-Serine	1.74068e-06	provider	lost
b3437	L-Phenylalanine	3.15056e-06	provider	lost
b2143	Cytidine	3.19024e-06	provider	lost
b4267	L-Tyrosine	3.25446e-06	provider	lost
b2498	Cytidine	4.47673e-06	provider	lost
b0124	L-Phenylalanine	6.10866e-06	provider	lost
b0837	L-Phenylalanine	6.61276e-06	provider	lost
b2251	KDO-2-lipid-IV-A	6.73193e-06	provider	lost
b3640	KDO-2-lipid-IV-A	7.72292e-06	provider	lost
b2388	L-Tyrosine	9.67168e-06	provider	lost
b0767	Succinate	1.04618e-05	provider	lost
b1852	Succinate	1.04618e-05	provider	lost
b4268	L-Phenylalanine	1.27879e-05	provider	lost
b1006	Cytidine	1.31239e-05	provider	lost
b2492	L-Tyrosine	1.57856e-05	provider	lost
b4094	KDO-2-lipid-IV-A	1.70923e-05	provider	lost
b3919	Acetate	2.00301e-05	provider	lost
b3962	L-Tyrosine	2.33859e-05	provider	lost
b2903	Reduced-glutathione	8.72765e-05	provider	lost
b2904	Reduced-glutathione	8.72765e-05	provider	lost
b2905	Reduced-glutathione	8.72765e-05	provider	lost
b0116	L-Serine	0.000104297	provider	lost
b3236	L-Serine	0.000114835	provider	lost
b2296	Formate	0.000118534	provider	lost
b3089	L-Glutamate	0.00012465	provider	lost
b1907	L-Phenylalanine	0.000131759	provider	lost
b2029	Succinate	0.000134099	provider	lost
b2551	L-Serine	0.000142673	provider	lost
b0902	CO2	0.000150759	provider	lost
b0114	L-Glutamate	0.000205772	provider	lost
b0115	L-Glutamate	0.000205772	provider	lost
b2133	L-Tyrosine	0.00022318	provider	lost
b2251	Thymidine	0.000304819	provider	lost
b3640	Thymidine	0.000333643	provider	lost
b1380	Formate	0.000352849	provider	lost
b3617	Reduced-glutathione	0.00066302	provider	lost
b2366	Acetate	0	provider	retained
b0963	Succinate	0	provider	retained
b3945	CO2	0	provider	retained
b2661	Succinate	0	provider	retained
b2954	KDO-2-lipid-IV-A	0	provider	retained
b2954	Thymidine	0	provider	retained
b1493	L-Tyrosine	0	provider	retained
b1478	CO2	0	provider	retained
b2662	Succinate	0	provider	retained
b2662	L-Tyrosine	0	provider	retained
b1302	Succinate	0	provider	retained
b1302	L-Tyrosine	0	provider	retained
b3517	Succinate	0	provider	retained
b3517	L-Tyrosine	0	provider	retained
b4374	Thymidine	0	provider	retained
b3892	L-Tyrosine	0	provider	retained
b3893	L-Tyrosine	0	provider	retained
b3894	L-Tyrosine	0	provider	retained
b1474	L-Tyrosine	0	provider	retained
b1475	L-Tyrosine	0	provider	retained
b1476	L-Tyrosine	0	provider	retained
b3588	L-Tyrosine	0	provider	retained
b4382	KDO-2-lipid-IV-A	0	provider	retained
b4382	Thymidine	0	provider	retained
b2688	Reduced-glutathione	0	provider	retained
b2947	Reduced-glutathione	0	provider	retained
b0886	Reduced-glutathione	0	provider	retained
b0887	Reduced-glutathione	0	provider	retained
b2407	KDO-2-lipid-IV-A	0	provider	retained
b2291	KDO-2-lipid-IV-A	0	provider	retained
b2291	Thymidine	0	provider	retained
b1241	CO2	0	provider	retained
b1907	L-Tyrosine	0	provider	retained
b3116	L-Serine	0	provider	retained
b2796	L-Serine	0	provider	retained
b4014	L-Glutamate	0	provider	retained
b0112	L-Phenylalanine	0	provider	retained
b0112	L-Tyrosine	0	provider	retained
b0576	L-Phenylalanine	0	provider	retained
b0576	L-Tyrosine	0	provider	retained
b2296	Reduced-glutathione	0	provider	retained
b1817	L-Serine	0	provider	retained
b1818	L-Serine	0	provider	retained
b1819	L-Serine	0	provider	retained
b4015	L-Glutamate	0	provider	retained
b4015	L-Tyrosine	0	provider	retained
b1006	Uracil	0	provider	retained
b0721	L-Glutamate	0	provider	retained
b0721	L-Tyrosine	0	provider	retained
b0722	L-Glutamate	0	provider	retained
b0722	L-Tyrosine	0	provider	retained
b0723	L-Glutamate	0	provider	retained
b0723	L-Tyrosine	0	provider	retained
b0724	L-Glutamate	0	provider	retained
b0724	L-Tyrosine	0	provider	retained
b1238	KDO-2-lipid-IV-A	0	provider	retained
b1238	Thymidine	0	provider	retained
b2406	Cytidine	0	provider	retained
b2406	KDO-2-lipid-IV-A	0	provider	retained
b2406	Thymidine	0	provider	retained
b4077	L-Glutamate	0	provider	retained
b3653	L-Glutamate	0	provider	retained
b3617	L-Phenylalanine	0	provider	retained
b3236	L-Glutamate	0	provider	retained
b2866	KDO-2-lipid-IV-A	0	provider	retained
b2866	Thymidine	0	provider	retained
b2867	KDO-2-lipid-IV-A	0	provider	retained
b2867	Thymidine	0	provider	retained
b2868	KDO-2-lipid-IV-A	0	provider	retained
b2868	Thymidine	0	provider	retained
b0238	KDO-2-lipid-IV-A	0	provider	retained
b0238	Thymidine	0	provider	retained
b0337	KDO-2-lipid-IV-A	0	provider	retained
b0337	Uracil	0	provider	retained
b3089	L-Serine	0	provider	retained
b2415	L-Serine	0	provider	retained
b2416	L-Serine	0	provider	retained
b0114	L-Phenylalanine	0	provider	retained
b0114	L-Tyrosine	0	provider	retained
b0115	L-Phenylalanine	0	provider	retained
b0115	L-Tyrosine	0	provider	retained
b2744	Cytidine	0	provider	retained
b2492	Formate	0	provider	retained
b0904	Formate	0	provider	retained
b1602	L-Phenylalanine	0	provider	retained
b1602	L-Tyrosine	0	provider	retained
b1603	L-Phenylalanine	0	provider	retained
b1603	L-Tyrosine	0	provider	retained
b0171	Cytidine	0	provider	retained
b0171	KDO-2-lipid-IV-A	0	provider	retained
b0767	Formate	0	provider	retained
b1852	Formate	0	provider	retained
b0116	L-Phenylalanine	0	provider	retained
b2029	Formate	0	provider	retained
b2913	L-Phenylalanine	0	provider	retained
b4388	L-Phenylalanine	0	provider	retained
b0902	Formate	1.11022e-16	provider	retained
b2407	Thymidine	2.22045e-16	provider	retained
b0114	CO2	4.44089e-16	provider	retained
b0115	CO2	4.44089e-16	provider	retained
b3831	KDO-2-lipid-IV-A	6.66134e-16	provider	retained
b2587	L-Tyrosine	1.44329e-15	provider	retained
b2976	L-Glutamate	2.10942e-15	provider	retained
b1623	KDO-2-lipid-IV-A	2.66454e-15	provider	retained
b3236	L-Tyrosine	3.88578e-15	provider	retained
b2976	L-Tyrosine	4.66294e-15	provider	retained
b4384	Thymidine	5.44009e-15	provider	retained
b3588	L-Glutamate	6.21725e-15	provider	retained
b1493	Succinate	6.88338e-15	provider	retained
b0356	CO2	4.60743e-14	provider	retained
b2781	L-Serine	1.53433e-13	provider	retained
b0337	Thymidine	1.56875e-13	provider	retained
b2417	L-Serine	1.77192e-13	provider	retained
b4014	L-Tyrosine	1.94511e-13	provider	retained
b0963	CO2	2.87437e-13	provider	retained
b3588	Succinate	8.83738e-13	provider	retained
b4384	KDO-2-lipid-IV-A	1.4212e-12	provider	retained
b3772	L-Serine	1.65457e-12	provider	retained
b1474	Formate	2.29861e-12	provider	retained
b1475	Formate	2.29861e-12	provider	retained
b1476	Formate	2.29861e-12	provider	retained
b1623	Thymidine	6.05005e-12	provider	retained
b4015	CO2	8.25107e-12	provider	retained
b0721	Formate	8.81295e-12	provider	retained
b0722	Formate	8.81295e-12	provider	retained
b0723	Formate	8.81295e-12	provider	retained
b0724	Formate	8.81295e-12	provider	retained
b1101	L-Serine	1.02216e-11	provider	retained
b2688	L-Phenylalanine	1.33629e-11	provider	retained
b2947	L-Phenylalanine	1.33629e-11	provider	retained
b0886	L-Phenylalanine	1.33629e-11	provider	retained
b0887	L-Phenylalanine	1.33629e-11	provider	retained
b3892	Formate	2.13124e-11	provider	retained
b3893	Formate	2.13124e-11	provider	retained
b3894	Formate	2.13124e-11	provider	retained
b0767	L-Serine	2.71113e-11	provider	retained
b1852	L-Serine	2.71113e-11	provider	retained
b0351	CO2	1.02874e-10	provider	retained
b1232	L-Phenylalanine	3.56652e-10	provider	retained
b2296	L-Phenylalanine	4.0155e-10	provider	retained
b0721	CO2	5.29826e-10	provider	retained
b0722	CO2	5.29826e-10	provider	retained
b0723	CO2	5.29826e-10	provider	retained
b0724	CO2	5.29826e-10	provider	retained
b0171	Uracil	1.30882e-09	provider	retained
b3236	CO2	1.38157e-09	provider	retained
b3115	Reduced-glutathione	1.46792e-09	provider	retained
b4015	Formate	1.50597e-09	provider	retained
b2066	KDO-2-lipid-IV-A	1.98945e-09	provider	retained
b0726	L-Phenylalanine	2.61262e-09	provider	retained
b0727	L-Phenylalanine	2.61262e-09	provider	retained
b0576	Succinate	3.0447e-09	provider	retained
b3951	Formate	4.48339e-09	provider	retained
b3952	Formate	4.48339e-09	provider	retained
b3115	L-Phenylalanine	5.03594e-09	provider	retained
b1778	L-Phenylalanine	1.82953e-08	provider	retained
b1539	Acetate	8.51859e-08	provider	retained
b0116	L-Tyrosine	1.01078e-07	provider	retained
b2029	L-Serine	1.30418e-07	provider	retained
b2480	L-Phenylalanine	1.8351e-07	provider	retained
b0116	CO2	4.58274e-07	provider	retained
b3114	Formate	5.83427e-07	provider	retained
b2781	Thymidine	9.30955e-07	provider	retained
b1612	L-Glutamate	9.81002e-07	provider	retained
b2913	Reduced-glutathione	1.02128e-06	provider	retained
b4388	Reduced-glutathione	1.02128e-06	provider	retained
b2913	L-Serine	1.03763e-06	provider	retained
b4388	L-Serine	1.03763e-06	provider	retained
b1612	Succinate	2.25843e-06	provider	retained
b1602	L-Glutamate	3.84127e-06	provider	retained
b1603	L-Glutamate	3.84127e-06	provider	retained
b0411	KDO-2-lipid-IV-A	4.64149e-06	provider	retained
b1302	Formate	1.19178e-05	provider	retained
b3517	Formate	1.20955e-05	provider	retained
b0903	Formate	1.33236e-05	provider	retained
b3553	Acetate	1.42714e-05	provider	retained
b3752	Thymidine	1.92951e-05	provider	retained
b4301	L-Tyrosine	2.17678e-05	provider	retained
b4014	CO2	2.43064e-05	provider	retained
b3403	L-Tyrosine	3.27803e-05	provider	retained
b2661	Formate	4.10138e-05	provider	retained
b2661	L-Phenylalanine	5.44176e-05	provider	retained
b1851	CO2	9.56355e-05	provider	retained
b1300	L-Serine	0.000102044	provider	retained
b3588	CO2	0.000109714	provider	retained
b3831	Thymidine	0.000123167	provider	retained
b4301	L-Phenylalanine	0.000123967	provider	retained
b0261	Succinate	0.000133022	provider	retained
b0160	Thymidine	0.000159358	provider	retained
b2976	Formate	0.000176685	provider	retained
b3612	Reduced-glutathione	0.000197846	provider	retained
b3447	Reduced-glutathione	0.000207634	provider	retained
b0112	Reduced-glutathione	0.000211001	provider	retained
b1849	Formate	0.000269497	provider	retained
b0477	KDO-2-lipid-IV-A	0.000297175	provider	retained
b0529	Reduced-glutathione	0.000304544	provider	retained
b1380	CO2	0.000306937	provider	retained
b4025	L-Serine	0.000389255	provider	retained
b2500	Reduced-glutathione	0.000449317	provider	retained
b2662	Formate	0.000480273	provider	retained
b2551	Reduced-glutathione	0.000510761	provider	retained
b4122	L-Tyrosine	0.000522846	provider	retained
b1241	L-Glutamate	0.000548461	provider	retained
b3117	L-Serine	0.000612627	provider	retained
